# Supplementary material for: A first integrative study of the identity and origins of the British Dwarf Pill Millipede populations, Trachysphaera cf. lobata (Diplopoda, Glomerida, Glomeridae)
Source: Biodivers Data J. 2015 Jun 9;(3):e5176. doi: 10.3897/BDJ.3.e5176 (PMC4493372; doi:10.3897/BDJ.3.e5176)
Supplement: XML Treatment for Trachysphaera lobata [file BDJ.3.e5176-treatment1.xml]

<!DOCTYPE tp:taxon-treatment
  PUBLIC "-//TaxonX//DTD Taxonomic Treatment Publishing DTD v0 20100105//EN" "tax-treatment-NSO.dtd">
<tp:taxon-treatment xmlns:tp="http://www.plazi.org/taxpub"><tp:treatment-meta><mixed-citation publication-type="journal"><person-group><name><surname>Wilbrandt</surname><given-names>Jeanne</given-names></name><name><surname>Lee</surname><given-names>Paul</given-names></name><name><surname>Read</surname><given-names>Helen</given-names></name><name><surname>Wesener</surname><given-names>Thomas</given-names></name></person-group><article-title>A first integrative study of the identity and origins of the British Dwarf Pill Millipede populations, <tp:taxon-name><tp:taxon-name-part taxon-name-part-type="genus">Trachysphaera</tp:taxon-name-part> <tp:taxon-name-part taxon-name-part-type="uncertainty-rank">cf.</tp:taxon-name-part> <tp:taxon-name-part taxon-name-part-type="species">lobata</tp:taxon-name-part></tp:taxon-name> (<tp:taxon-name><tp:taxon-name-part taxon-name-part-type="class">Diplopoda</tp:taxon-name-part></tp:taxon-name>, <tp:taxon-name><tp:taxon-name-part taxon-name-part-type="order">Glomerida</tp:taxon-name-part></tp:taxon-name>, <tp:taxon-name><tp:taxon-name-part taxon-name-part-type="family">Glomeridae</tp:taxon-name-part></tp:taxon-name>)</article-title><source>Biodivers Data J</source><day>09</day><month>6</month><year>2015</year><volume>2015</volume><issue>3</issue><pub-id pub-id-type="doi">10.3897/BDJ.3.e5176</pub-id></mixed-citation></tp:treatment-meta><tp:nomenclature><tp:taxon-name><tp:taxon-name-part taxon-name-part-type="genus">Trachysphaera</tp:taxon-name-part> <tp:taxon-name-part taxon-name-part-type="species">lobata</tp:taxon-name-part><object-id xmlns:xlink="http://www.w3.org/1999/xlink" xlink:type="simple" object-id-type="FaunaEuropaea">http://www.faunaeur.org/full_results.php?id=326679</object-id></tp:taxon-name><tp:taxon-authority>(Ribaut 1954)</tp:taxon-authority></tp:nomenclature><tp:treatment-sec sec-type="materials"><title>Materials</title><list list-type="alpha-lower" list-content="occurrences"><list-item><p><bold>Type status:</bold> <named-content xmlns:xlink="http://www.w3.org/1999/xlink" content-type="dwc:typeStatus" xlink:type="simple">Other material</named-content>. <bold>Occurrence:</bold> catalogNumber: <named-content xmlns:xlink="http://www.w3.org/1999/xlink" content-type="dwc:catalogNumber" xlink:type="simple">890</named-content>; recordedBy: <named-content xmlns:xlink="http://www.w3.org/1999/xlink" content-type="dwc:recordedBy" xlink:type="simple">H. Read</named-content>; individualID: <named-content xmlns:xlink="http://www.w3.org/1999/xlink" content-type="dwc:individualID" xlink:type="simple">TW01</named-content>; individualCount: <named-content xmlns:xlink="http://www.w3.org/1999/xlink" content-type="dwc:individualCount" xlink:type="simple">1</named-content>; sex: <named-content xmlns:xlink="http://www.w3.org/1999/xlink" content-type="dwc:sex" xlink:type="simple">female</named-content>; lifeStage: <named-content xmlns:xlink="http://www.w3.org/1999/xlink" content-type="dwc:lifeStage" xlink:type="simple">adult</named-content>; <bold>Taxon:</bold> scientificName: <named-content xmlns:xlink="http://www.w3.org/1999/xlink" content-type="dwc:scientificName" xlink:type="simple"><italic><tp:taxon-name><tp:taxon-name-part taxon-name-part-type="genus">Trachysphaera</tp:taxon-name-part> <tp:taxon-name-part taxon-name-part-type="species">lobata</tp:taxon-name-part></tp:taxon-name></italic></named-content>; phylum: <named-content xmlns:xlink="http://www.w3.org/1999/xlink" content-type="dwc:phylum" xlink:type="simple"><tp:taxon-name><tp:taxon-name-part taxon-name-part-type="phylum">Arthropoda</tp:taxon-name-part></tp:taxon-name></named-content>; class: <named-content xmlns:xlink="http://www.w3.org/1999/xlink" content-type="dwc:class" xlink:type="simple"><tp:taxon-name><tp:taxon-name-part taxon-name-part-type="class">Diplopoda</tp:taxon-name-part></tp:taxon-name></named-content>; order: <named-content xmlns:xlink="http://www.w3.org/1999/xlink" content-type="dwc:order" xlink:type="simple"><tp:taxon-name><tp:taxon-name-part taxon-name-part-type="order">Glomerida</tp:taxon-name-part></tp:taxon-name></named-content>; family: <named-content xmlns:xlink="http://www.w3.org/1999/xlink" content-type="dwc:family" xlink:type="simple"><tp:taxon-name><tp:taxon-name-part taxon-name-part-type="family">Glomeridae</tp:taxon-name-part></tp:taxon-name></named-content>; genus: <named-content xmlns:xlink="http://www.w3.org/1999/xlink" content-type="dwc:genus" xlink:type="simple"><tp:taxon-name><tp:taxon-name-part taxon-name-part-type="genus">Trachysphaera</tp:taxon-name-part></tp:taxon-name></named-content>; taxonRank: <named-content xmlns:xlink="http://www.w3.org/1999/xlink" content-type="dwc:taxonRank" xlink:type="simple">species</named-content>; scientificNameAuthorship: <named-content xmlns:xlink="http://www.w3.org/1999/xlink" content-type="dwc:scientificNameAuthorship" xlink:type="simple">(Ribaut 1954)</named-content>; <bold>Location:</bold> locationID: <named-content xmlns:xlink="http://www.w3.org/1999/xlink" content-type="dwc:locationID" xlink:type="simple">1</named-content>; country: <named-content xmlns:xlink="http://www.w3.org/1999/xlink" content-type="dwc:country" xlink:type="simple">Great Britain</named-content>; stateProvince: <named-content xmlns:xlink="http://www.w3.org/1999/xlink" content-type="dwc:stateProvince" xlink:type="simple">South East England</named-content>; locality: <named-content xmlns:xlink="http://www.w3.org/1999/xlink" content-type="dwc:locality" xlink:type="simple">Isle of Wight, coast at Bembridge, western end of site</named-content>; <bold>Event:</bold> eventDate: <named-content xmlns:xlink="http://www.w3.org/1999/xlink" content-type="dwc:eventDate" xlink:type="simple">22.ii.2011</named-content>; year: <named-content xmlns:xlink="http://www.w3.org/1999/xlink" content-type="dwc:year" xlink:type="simple">2011</named-content>; month: <named-content xmlns:xlink="http://www.w3.org/1999/xlink" content-type="dwc:month" xlink:type="simple">2</named-content>; day: <named-content xmlns:xlink="http://www.w3.org/1999/xlink" content-type="dwc:day" xlink:type="simple">22</named-content>; <bold>Record Level:</bold> institutionID: <named-content xmlns:xlink="http://www.w3.org/1999/xlink" content-type="dwc:institutionID" xlink:type="simple">ZFMK</named-content>; collectionID: <named-content xmlns:xlink="http://www.w3.org/1999/xlink" content-type="dwc:collectionID" xlink:type="simple">MYR</named-content></p></list-item><list-item><p><bold>Type status:</bold> <named-content xmlns:xlink="http://www.w3.org/1999/xlink" content-type="dwc:typeStatus" xlink:type="simple">Other material</named-content>. <bold>Occurrence:</bold> catalogNumber: <named-content xmlns:xlink="http://www.w3.org/1999/xlink" content-type="dwc:catalogNumber" xlink:type="simple">891</named-content>; recordedBy: <named-content xmlns:xlink="http://www.w3.org/1999/xlink" content-type="dwc:recordedBy" xlink:type="simple">P. Lee, S. Gregory, H. Read</named-content>; individualID: <named-content xmlns:xlink="http://www.w3.org/1999/xlink" content-type="dwc:individualID" xlink:type="simple">TW02</named-content>; individualCount: <named-content xmlns:xlink="http://www.w3.org/1999/xlink" content-type="dwc:individualCount" xlink:type="simple">1</named-content>; sex: <named-content xmlns:xlink="http://www.w3.org/1999/xlink" content-type="dwc:sex" xlink:type="simple">female</named-content>; lifeStage: <named-content xmlns:xlink="http://www.w3.org/1999/xlink" content-type="dwc:lifeStage" xlink:type="simple">adult</named-content>; <bold>Taxon:</bold> scientificName: <named-content xmlns:xlink="http://www.w3.org/1999/xlink" content-type="dwc:scientificName" xlink:type="simple">Trachysphaera <italic>lobata</italic></named-content>; phylum: <named-content xmlns:xlink="http://www.w3.org/1999/xlink" content-type="dwc:phylum" xlink:type="simple"><tp:taxon-name><tp:taxon-name-part taxon-name-part-type="phylum">Arthropoda</tp:taxon-name-part></tp:taxon-name></named-content>; class: <named-content xmlns:xlink="http://www.w3.org/1999/xlink" content-type="dwc:class" xlink:type="simple"><tp:taxon-name><tp:taxon-name-part taxon-name-part-type="class">Diplopoda</tp:taxon-name-part></tp:taxon-name></named-content>; order: <named-content xmlns:xlink="http://www.w3.org/1999/xlink" content-type="dwc:order" xlink:type="simple"><tp:taxon-name><tp:taxon-name-part taxon-name-part-type="order">Glomerida</tp:taxon-name-part></tp:taxon-name></named-content>; family: <named-content xmlns:xlink="http://www.w3.org/1999/xlink" content-type="dwc:family" xlink:type="simple"><tp:taxon-name><tp:taxon-name-part taxon-name-part-type="family">Glomeridae</tp:taxon-name-part></tp:taxon-name></named-content>; genus: <named-content xmlns:xlink="http://www.w3.org/1999/xlink" content-type="dwc:genus" xlink:type="simple"><tp:taxon-name><tp:taxon-name-part taxon-name-part-type="genus">Trachysphaera</tp:taxon-name-part></tp:taxon-name></named-content>; taxonRank: <named-content xmlns:xlink="http://www.w3.org/1999/xlink" content-type="dwc:taxonRank" xlink:type="simple">species</named-content>; scientificNameAuthorship: <named-content xmlns:xlink="http://www.w3.org/1999/xlink" content-type="dwc:scientificNameAuthorship" xlink:type="simple">(Ribaut 1954)</named-content>; <bold>Location:</bold> locationID: <named-content xmlns:xlink="http://www.w3.org/1999/xlink" content-type="dwc:locationID" xlink:type="simple">1</named-content>; country: <named-content xmlns:xlink="http://www.w3.org/1999/xlink" content-type="dwc:country" xlink:type="simple">Great Britain</named-content>; stateProvince: <named-content xmlns:xlink="http://www.w3.org/1999/xlink" content-type="dwc:stateProvince" xlink:type="simple">South East England</named-content>; locality: <named-content xmlns:xlink="http://www.w3.org/1999/xlink" content-type="dwc:locality" xlink:type="simple">Isle of Wight, coast at Bembridge, main area</named-content>; <bold>Event:</bold> eventDate: <named-content xmlns:xlink="http://www.w3.org/1999/xlink" content-type="dwc:eventDate" xlink:type="simple">22.ii.2011</named-content>; year: <named-content xmlns:xlink="http://www.w3.org/1999/xlink" content-type="dwc:year" xlink:type="simple">2011</named-content>; month: <named-content xmlns:xlink="http://www.w3.org/1999/xlink" content-type="dwc:month" xlink:type="simple">2</named-content>; day: <named-content xmlns:xlink="http://www.w3.org/1999/xlink" content-type="dwc:day" xlink:type="simple">22</named-content>; <bold>Record Level:</bold> institutionID: <named-content xmlns:xlink="http://www.w3.org/1999/xlink" content-type="dwc:institutionID" xlink:type="simple">ZFMK</named-content>; collectionID: <named-content xmlns:xlink="http://www.w3.org/1999/xlink" content-type="dwc:collectionID" xlink:type="simple">MYR</named-content></p></list-item><list-item><p><bold>Type status:</bold> <named-content xmlns:xlink="http://www.w3.org/1999/xlink" content-type="dwc:typeStatus" xlink:type="simple">Other material</named-content>. <bold>Occurrence:</bold> catalogNumber: <named-content xmlns:xlink="http://www.w3.org/1999/xlink" content-type="dwc:catalogNumber" xlink:type="simple">892</named-content>; recordedBy: <named-content xmlns:xlink="http://www.w3.org/1999/xlink" content-type="dwc:recordedBy" xlink:type="simple">P. Lee, S. Gregory, H. Read</named-content>; individualID: <named-content xmlns:xlink="http://www.w3.org/1999/xlink" content-type="dwc:individualID" xlink:type="simple">TW03</named-content>; individualCount: <named-content xmlns:xlink="http://www.w3.org/1999/xlink" content-type="dwc:individualCount" xlink:type="simple">1</named-content>; sex: <named-content xmlns:xlink="http://www.w3.org/1999/xlink" content-type="dwc:sex" xlink:type="simple">female</named-content>; lifeStage: <named-content xmlns:xlink="http://www.w3.org/1999/xlink" content-type="dwc:lifeStage" xlink:type="simple">adult</named-content>; <bold>Taxon:</bold> scientificName: <named-content xmlns:xlink="http://www.w3.org/1999/xlink" content-type="dwc:scientificName" xlink:type="simple">Trachysphaera <italic>lobata</italic></named-content>; phylum: <named-content xmlns:xlink="http://www.w3.org/1999/xlink" content-type="dwc:phylum" xlink:type="simple"><tp:taxon-name><tp:taxon-name-part taxon-name-part-type="phylum">Arthropoda</tp:taxon-name-part></tp:taxon-name></named-content>; class: <named-content xmlns:xlink="http://www.w3.org/1999/xlink" content-type="dwc:class" xlink:type="simple"><tp:taxon-name><tp:taxon-name-part taxon-name-part-type="class">Diplopoda</tp:taxon-name-part></tp:taxon-name></named-content>; order: <named-content xmlns:xlink="http://www.w3.org/1999/xlink" content-type="dwc:order" xlink:type="simple"><tp:taxon-name><tp:taxon-name-part taxon-name-part-type="order">Glomerida</tp:taxon-name-part></tp:taxon-name></named-content>; family: <named-content xmlns:xlink="http://www.w3.org/1999/xlink" content-type="dwc:family" xlink:type="simple"><tp:taxon-name><tp:taxon-name-part taxon-name-part-type="family">Glomeridae</tp:taxon-name-part></tp:taxon-name></named-content>; genus: <named-content xmlns:xlink="http://www.w3.org/1999/xlink" content-type="dwc:genus" xlink:type="simple"><tp:taxon-name><tp:taxon-name-part taxon-name-part-type="genus">Trachysphaera</tp:taxon-name-part></tp:taxon-name></named-content>; taxonRank: <named-content xmlns:xlink="http://www.w3.org/1999/xlink" content-type="dwc:taxonRank" xlink:type="simple">species</named-content>; scientificNameAuthorship: <named-content xmlns:xlink="http://www.w3.org/1999/xlink" content-type="dwc:scientificNameAuthorship" xlink:type="simple">(Ribaut 1954)</named-content>; <bold>Location:</bold> locationID: <named-content xmlns:xlink="http://www.w3.org/1999/xlink" content-type="dwc:locationID" xlink:type="simple">1</named-content>; country: <named-content xmlns:xlink="http://www.w3.org/1999/xlink" content-type="dwc:country" xlink:type="simple">Great Britain</named-content>; stateProvince: <named-content xmlns:xlink="http://www.w3.org/1999/xlink" content-type="dwc:stateProvince" xlink:type="simple">South East England</named-content>; locality: <named-content xmlns:xlink="http://www.w3.org/1999/xlink" content-type="dwc:locality" xlink:type="simple">Isle of Wight, coast at Bembridge, main area</named-content>; <bold>Event:</bold> eventDate: <named-content xmlns:xlink="http://www.w3.org/1999/xlink" content-type="dwc:eventDate" xlink:type="simple">22.ii.2011</named-content>; year: <named-content xmlns:xlink="http://www.w3.org/1999/xlink" content-type="dwc:year" xlink:type="simple">2011</named-content>; month: <named-content xmlns:xlink="http://www.w3.org/1999/xlink" content-type="dwc:month" xlink:type="simple">2</named-content>; day: <named-content xmlns:xlink="http://www.w3.org/1999/xlink" content-type="dwc:day" xlink:type="simple">22</named-content>; <bold>Record Level:</bold> institutionID: <named-content xmlns:xlink="http://www.w3.org/1999/xlink" content-type="dwc:institutionID" xlink:type="simple">ZFMK</named-content>; collectionID: <named-content xmlns:xlink="http://www.w3.org/1999/xlink" content-type="dwc:collectionID" xlink:type="simple">MYR</named-content></p></list-item><list-item><p><bold>Type status:</bold> <named-content xmlns:xlink="http://www.w3.org/1999/xlink" content-type="dwc:typeStatus" xlink:type="simple">Other material</named-content>. <bold>Occurrence:</bold> catalogNumber: <named-content xmlns:xlink="http://www.w3.org/1999/xlink" content-type="dwc:catalogNumber" xlink:type="simple">893</named-content>; recordedBy: <named-content xmlns:xlink="http://www.w3.org/1999/xlink" content-type="dwc:recordedBy" xlink:type="simple">I. Morgan</named-content>; individualID: <named-content xmlns:xlink="http://www.w3.org/1999/xlink" content-type="dwc:individualID" xlink:type="simple">TW04</named-content>; individualCount: <named-content xmlns:xlink="http://www.w3.org/1999/xlink" content-type="dwc:individualCount" xlink:type="simple">1</named-content>; sex: <named-content xmlns:xlink="http://www.w3.org/1999/xlink" content-type="dwc:sex" xlink:type="simple">female</named-content>; lifeStage: <named-content xmlns:xlink="http://www.w3.org/1999/xlink" content-type="dwc:lifeStage" xlink:type="simple">adult</named-content>; <bold>Taxon:</bold> scientificName: <named-content xmlns:xlink="http://www.w3.org/1999/xlink" content-type="dwc:scientificName" xlink:type="simple">Trachysphaera <italic>lobata</italic></named-content>; phylum: <named-content xmlns:xlink="http://www.w3.org/1999/xlink" content-type="dwc:phylum" xlink:type="simple"><tp:taxon-name><tp:taxon-name-part taxon-name-part-type="phylum">Arthropoda</tp:taxon-name-part></tp:taxon-name></named-content>; class: <named-content xmlns:xlink="http://www.w3.org/1999/xlink" content-type="dwc:class" xlink:type="simple"><tp:taxon-name><tp:taxon-name-part taxon-name-part-type="class">Diplopoda</tp:taxon-name-part></tp:taxon-name></named-content>; order: <named-content xmlns:xlink="http://www.w3.org/1999/xlink" content-type="dwc:order" xlink:type="simple"><tp:taxon-name><tp:taxon-name-part taxon-name-part-type="order">Glomerida</tp:taxon-name-part></tp:taxon-name></named-content>; family: <named-content xmlns:xlink="http://www.w3.org/1999/xlink" content-type="dwc:family" xlink:type="simple"><tp:taxon-name><tp:taxon-name-part taxon-name-part-type="family">Glomeridae</tp:taxon-name-part></tp:taxon-name></named-content>; genus: <named-content xmlns:xlink="http://www.w3.org/1999/xlink" content-type="dwc:genus" xlink:type="simple"><tp:taxon-name><tp:taxon-name-part taxon-name-part-type="genus">Trachysphaera</tp:taxon-name-part></tp:taxon-name></named-content>; taxonRank: <named-content xmlns:xlink="http://www.w3.org/1999/xlink" content-type="dwc:taxonRank" xlink:type="simple">species</named-content>; scientificNameAuthorship: <named-content xmlns:xlink="http://www.w3.org/1999/xlink" content-type="dwc:scientificNameAuthorship" xlink:type="simple">(Ribaut 1954)</named-content>; <bold>Location:</bold> locationID: <named-content xmlns:xlink="http://www.w3.org/1999/xlink" content-type="dwc:locationID" xlink:type="simple">2</named-content>; country: <named-content xmlns:xlink="http://www.w3.org/1999/xlink" content-type="dwc:country" xlink:type="simple">Great Britain</named-content>; stateProvince: <named-content xmlns:xlink="http://www.w3.org/1999/xlink" content-type="dwc:stateProvince" xlink:type="simple">Wales</named-content>; locality: <named-content xmlns:xlink="http://www.w3.org/1999/xlink" content-type="dwc:locality" xlink:type="simple">South of Berwick, Bynea, Llanelli, Carmarthenshire</named-content>; <bold>Event:</bold> eventDate: <named-content xmlns:xlink="http://www.w3.org/1999/xlink" content-type="dwc:eventDate" xlink:type="simple">iii.2011</named-content>; year: <named-content xmlns:xlink="http://www.w3.org/1999/xlink" content-type="dwc:year" xlink:type="simple">2011</named-content>; month: <named-content xmlns:xlink="http://www.w3.org/1999/xlink" content-type="dwc:month" xlink:type="simple">3</named-content>; <bold>Record Level:</bold> institutionID: <named-content xmlns:xlink="http://www.w3.org/1999/xlink" content-type="dwc:institutionID" xlink:type="simple">ZFMK</named-content>; collectionID: <named-content xmlns:xlink="http://www.w3.org/1999/xlink" content-type="dwc:collectionID" xlink:type="simple">MYR</named-content></p></list-item><list-item><p><bold>Type status:</bold> <named-content xmlns:xlink="http://www.w3.org/1999/xlink" content-type="dwc:typeStatus" xlink:type="simple">Other material</named-content>. <bold>Occurrence:</bold> catalogNumber: <named-content xmlns:xlink="http://www.w3.org/1999/xlink" content-type="dwc:catalogNumber" xlink:type="simple">894</named-content>; recordedBy: <named-content xmlns:xlink="http://www.w3.org/1999/xlink" content-type="dwc:recordedBy" xlink:type="simple">I. Morgan</named-content>; individualID: <named-content xmlns:xlink="http://www.w3.org/1999/xlink" content-type="dwc:individualID" xlink:type="simple">TW05</named-content>; individualCount: <named-content xmlns:xlink="http://www.w3.org/1999/xlink" content-type="dwc:individualCount" xlink:type="simple">1</named-content>; sex: <named-content xmlns:xlink="http://www.w3.org/1999/xlink" content-type="dwc:sex" xlink:type="simple">female</named-content>; lifeStage: <named-content xmlns:xlink="http://www.w3.org/1999/xlink" content-type="dwc:lifeStage" xlink:type="simple">adult</named-content>; <bold>Taxon:</bold> scientificName: <named-content xmlns:xlink="http://www.w3.org/1999/xlink" content-type="dwc:scientificName" xlink:type="simple">Trachysphaera <italic>lobata</italic></named-content>; phylum: <named-content xmlns:xlink="http://www.w3.org/1999/xlink" content-type="dwc:phylum" xlink:type="simple"><tp:taxon-name><tp:taxon-name-part taxon-name-part-type="phylum">Arthropoda</tp:taxon-name-part></tp:taxon-name></named-content>; class: <named-content xmlns:xlink="http://www.w3.org/1999/xlink" content-type="dwc:class" xlink:type="simple"><tp:taxon-name><tp:taxon-name-part taxon-name-part-type="class">Diplopoda</tp:taxon-name-part></tp:taxon-name></named-content>; order: <named-content xmlns:xlink="http://www.w3.org/1999/xlink" content-type="dwc:order" xlink:type="simple"><tp:taxon-name><tp:taxon-name-part taxon-name-part-type="order">Glomerida</tp:taxon-name-part></tp:taxon-name></named-content>; family: <named-content xmlns:xlink="http://www.w3.org/1999/xlink" content-type="dwc:family" xlink:type="simple"><tp:taxon-name><tp:taxon-name-part taxon-name-part-type="family">Glomeridae</tp:taxon-name-part></tp:taxon-name></named-content>; genus: <named-content xmlns:xlink="http://www.w3.org/1999/xlink" content-type="dwc:genus" xlink:type="simple"><tp:taxon-name><tp:taxon-name-part taxon-name-part-type="genus">Trachysphaera</tp:taxon-name-part></tp:taxon-name></named-content>; taxonRank: <named-content xmlns:xlink="http://www.w3.org/1999/xlink" content-type="dwc:taxonRank" xlink:type="simple">species</named-content>; scientificNameAuthorship: <named-content xmlns:xlink="http://www.w3.org/1999/xlink" content-type="dwc:scientificNameAuthorship" xlink:type="simple">(Ribaut 1954)</named-content>; <bold>Location:</bold> locationID: <named-content xmlns:xlink="http://www.w3.org/1999/xlink" content-type="dwc:locationID" xlink:type="simple">2</named-content>; country: <named-content xmlns:xlink="http://www.w3.org/1999/xlink" content-type="dwc:country" xlink:type="simple">Great Britain</named-content>; stateProvince: <named-content xmlns:xlink="http://www.w3.org/1999/xlink" content-type="dwc:stateProvince" xlink:type="simple">Wales</named-content>; locality: <named-content xmlns:xlink="http://www.w3.org/1999/xlink" content-type="dwc:locality" xlink:type="simple">South of Berwick, Bynea, Llanelli, Carmarthenshire</named-content>; <bold>Event:</bold> eventDate: <named-content xmlns:xlink="http://www.w3.org/1999/xlink" content-type="dwc:eventDate" xlink:type="simple">iii.2011</named-content>; year: <named-content xmlns:xlink="http://www.w3.org/1999/xlink" content-type="dwc:year" xlink:type="simple">2011</named-content>; month: <named-content xmlns:xlink="http://www.w3.org/1999/xlink" content-type="dwc:month" xlink:type="simple">3</named-content>; <bold>Record Level:</bold> institutionID: <named-content xmlns:xlink="http://www.w3.org/1999/xlink" content-type="dwc:institutionID" xlink:type="simple">ZFMK</named-content>; collectionID: <named-content xmlns:xlink="http://www.w3.org/1999/xlink" content-type="dwc:collectionID" xlink:type="simple">MYR</named-content></p></list-item><list-item><p><bold>Type status:</bold> <named-content xmlns:xlink="http://www.w3.org/1999/xlink" content-type="dwc:typeStatus" xlink:type="simple">Other material</named-content>. <bold>Occurrence:</bold> catalogNumber: <named-content xmlns:xlink="http://www.w3.org/1999/xlink" content-type="dwc:catalogNumber" xlink:type="simple">897</named-content>; recordedBy: <named-content xmlns:xlink="http://www.w3.org/1999/xlink" content-type="dwc:recordedBy" xlink:type="simple">H. Read</named-content>; individualID: <named-content xmlns:xlink="http://www.w3.org/1999/xlink" content-type="dwc:individualID" xlink:type="simple">TW11</named-content>; individualCount: <named-content xmlns:xlink="http://www.w3.org/1999/xlink" content-type="dwc:individualCount" xlink:type="simple">1</named-content>; sex: <named-content xmlns:xlink="http://www.w3.org/1999/xlink" content-type="dwc:sex" xlink:type="simple">female</named-content>; lifeStage: <named-content xmlns:xlink="http://www.w3.org/1999/xlink" content-type="dwc:lifeStage" xlink:type="simple">adult</named-content>; <bold>Taxon:</bold> scientificName: <named-content xmlns:xlink="http://www.w3.org/1999/xlink" content-type="dwc:scientificName" xlink:type="simple">Trachysphaera <italic>lobata</italic></named-content>; phylum: <named-content xmlns:xlink="http://www.w3.org/1999/xlink" content-type="dwc:phylum" xlink:type="simple"><tp:taxon-name><tp:taxon-name-part taxon-name-part-type="phylum">Arthropoda</tp:taxon-name-part></tp:taxon-name></named-content>; class: <named-content xmlns:xlink="http://www.w3.org/1999/xlink" content-type="dwc:class" xlink:type="simple"><tp:taxon-name><tp:taxon-name-part taxon-name-part-type="class">Diplopoda</tp:taxon-name-part></tp:taxon-name></named-content>; order: <named-content xmlns:xlink="http://www.w3.org/1999/xlink" content-type="dwc:order" xlink:type="simple"><tp:taxon-name><tp:taxon-name-part taxon-name-part-type="order">Glomerida</tp:taxon-name-part></tp:taxon-name></named-content>; family: <named-content xmlns:xlink="http://www.w3.org/1999/xlink" content-type="dwc:family" xlink:type="simple"><tp:taxon-name><tp:taxon-name-part taxon-name-part-type="family">Glomeridae</tp:taxon-name-part></tp:taxon-name></named-content>; genus: <named-content xmlns:xlink="http://www.w3.org/1999/xlink" content-type="dwc:genus" xlink:type="simple"><tp:taxon-name><tp:taxon-name-part taxon-name-part-type="genus">Trachysphaera</tp:taxon-name-part></tp:taxon-name></named-content>; taxonRank: <named-content xmlns:xlink="http://www.w3.org/1999/xlink" content-type="dwc:taxonRank" xlink:type="simple">species</named-content>; scientificNameAuthorship: <named-content xmlns:xlink="http://www.w3.org/1999/xlink" content-type="dwc:scientificNameAuthorship" xlink:type="simple">(Ribaut 1954)</named-content>; <bold>Location:</bold> locationID: <named-content xmlns:xlink="http://www.w3.org/1999/xlink" content-type="dwc:locationID" xlink:type="simple">1</named-content>; country: <named-content xmlns:xlink="http://www.w3.org/1999/xlink" content-type="dwc:country" xlink:type="simple">Great Britain</named-content>; stateProvince: <named-content xmlns:xlink="http://www.w3.org/1999/xlink" content-type="dwc:stateProvince" xlink:type="simple">South East England</named-content>; locality: <named-content xmlns:xlink="http://www.w3.org/1999/xlink" content-type="dwc:locality" xlink:type="simple">Isle of Wight, coast at Bembridge, western end of site</named-content>; <bold>Event:</bold> eventDate: <named-content xmlns:xlink="http://www.w3.org/1999/xlink" content-type="dwc:eventDate" xlink:type="simple">22.ii.2011</named-content>; year: <named-content xmlns:xlink="http://www.w3.org/1999/xlink" content-type="dwc:year" xlink:type="simple">2011</named-content>; month: <named-content xmlns:xlink="http://www.w3.org/1999/xlink" content-type="dwc:month" xlink:type="simple">2</named-content>; day: <named-content xmlns:xlink="http://www.w3.org/1999/xlink" content-type="dwc:day" xlink:type="simple">22</named-content>; <bold>Record Level:</bold> institutionID: <named-content xmlns:xlink="http://www.w3.org/1999/xlink" content-type="dwc:institutionID" xlink:type="simple">ZFMK</named-content>; collectionID: <named-content xmlns:xlink="http://www.w3.org/1999/xlink" content-type="dwc:collectionID" xlink:type="simple">MYR</named-content></p></list-item><list-item><p><bold>Type status:</bold> <named-content xmlns:xlink="http://www.w3.org/1999/xlink" content-type="dwc:typeStatus" xlink:type="simple">Other material</named-content>. <bold>Occurrence:</bold> catalogNumber: <named-content xmlns:xlink="http://www.w3.org/1999/xlink" content-type="dwc:catalogNumber" xlink:type="simple">898</named-content>; recordedBy: <named-content xmlns:xlink="http://www.w3.org/1999/xlink" content-type="dwc:recordedBy" xlink:type="simple">P. Lee, S. Gregory, H. Read</named-content>; individualID: <named-content xmlns:xlink="http://www.w3.org/1999/xlink" content-type="dwc:individualID" xlink:type="simple">TW12</named-content>; individualCount: <named-content xmlns:xlink="http://www.w3.org/1999/xlink" content-type="dwc:individualCount" xlink:type="simple">1</named-content>; sex: <named-content xmlns:xlink="http://www.w3.org/1999/xlink" content-type="dwc:sex" xlink:type="simple">male</named-content>; lifeStage: <named-content xmlns:xlink="http://www.w3.org/1999/xlink" content-type="dwc:lifeStage" xlink:type="simple">adult</named-content>; <bold>Taxon:</bold> scientificName: <named-content xmlns:xlink="http://www.w3.org/1999/xlink" content-type="dwc:scientificName" xlink:type="simple">Trachysphaera <italic>lobata</italic></named-content>; phylum: <named-content xmlns:xlink="http://www.w3.org/1999/xlink" content-type="dwc:phylum" xlink:type="simple"><tp:taxon-name><tp:taxon-name-part taxon-name-part-type="phylum">Arthropoda</tp:taxon-name-part></tp:taxon-name></named-content>; class: <named-content xmlns:xlink="http://www.w3.org/1999/xlink" content-type="dwc:class" xlink:type="simple"><tp:taxon-name><tp:taxon-name-part taxon-name-part-type="class">Diplopoda</tp:taxon-name-part></tp:taxon-name></named-content>; order: <named-content xmlns:xlink="http://www.w3.org/1999/xlink" content-type="dwc:order" xlink:type="simple"><tp:taxon-name><tp:taxon-name-part taxon-name-part-type="order">Glomerida</tp:taxon-name-part></tp:taxon-name></named-content>; family: <named-content xmlns:xlink="http://www.w3.org/1999/xlink" content-type="dwc:family" xlink:type="simple"><tp:taxon-name><tp:taxon-name-part taxon-name-part-type="family">Glomeridae</tp:taxon-name-part></tp:taxon-name></named-content>; genus: <named-content xmlns:xlink="http://www.w3.org/1999/xlink" content-type="dwc:genus" xlink:type="simple"><tp:taxon-name><tp:taxon-name-part taxon-name-part-type="genus">Trachysphaera</tp:taxon-name-part></tp:taxon-name></named-content>; taxonRank: <named-content xmlns:xlink="http://www.w3.org/1999/xlink" content-type="dwc:taxonRank" xlink:type="simple">species</named-content>; scientificNameAuthorship: <named-content xmlns:xlink="http://www.w3.org/1999/xlink" content-type="dwc:scientificNameAuthorship" xlink:type="simple">(Ribaut 1954)</named-content>; <bold>Location:</bold> locationID: <named-content xmlns:xlink="http://www.w3.org/1999/xlink" content-type="dwc:locationID" xlink:type="simple">1</named-content>; country: <named-content xmlns:xlink="http://www.w3.org/1999/xlink" content-type="dwc:country" xlink:type="simple">Great Britain</named-content>; stateProvince: <named-content xmlns:xlink="http://www.w3.org/1999/xlink" content-type="dwc:stateProvince" xlink:type="simple">South East England</named-content>; locality: <named-content xmlns:xlink="http://www.w3.org/1999/xlink" content-type="dwc:locality" xlink:type="simple">Isle of Wight, coast at Bembridge, main area</named-content>; <bold>Event:</bold> eventDate: <named-content xmlns:xlink="http://www.w3.org/1999/xlink" content-type="dwc:eventDate" xlink:type="simple">22.ii.2011</named-content>; year: <named-content xmlns:xlink="http://www.w3.org/1999/xlink" content-type="dwc:year" xlink:type="simple">2011</named-content>; month: <named-content xmlns:xlink="http://www.w3.org/1999/xlink" content-type="dwc:month" xlink:type="simple">2</named-content>; day: <named-content xmlns:xlink="http://www.w3.org/1999/xlink" content-type="dwc:day" xlink:type="simple">22</named-content>; <bold>Record Level:</bold> institutionID: <named-content xmlns:xlink="http://www.w3.org/1999/xlink" content-type="dwc:institutionID" xlink:type="simple">ZFMK</named-content>; collectionID: <named-content xmlns:xlink="http://www.w3.org/1999/xlink" content-type="dwc:collectionID" xlink:type="simple">MYR</named-content></p></list-item><list-item><p><bold>Type status:</bold> <named-content xmlns:xlink="http://www.w3.org/1999/xlink" content-type="dwc:typeStatus" xlink:type="simple">Other material</named-content>. <bold>Occurrence:</bold> catalogNumber: <named-content xmlns:xlink="http://www.w3.org/1999/xlink" content-type="dwc:catalogNumber" xlink:type="simple">899</named-content>; recordedBy: <named-content xmlns:xlink="http://www.w3.org/1999/xlink" content-type="dwc:recordedBy" xlink:type="simple">P. Lee, S. Gregory, H. Read</named-content>; individualID: <named-content xmlns:xlink="http://www.w3.org/1999/xlink" content-type="dwc:individualID" xlink:type="simple">TW13</named-content>; individualCount: <named-content xmlns:xlink="http://www.w3.org/1999/xlink" content-type="dwc:individualCount" xlink:type="simple">1</named-content>; sex: <named-content xmlns:xlink="http://www.w3.org/1999/xlink" content-type="dwc:sex" xlink:type="simple">female</named-content>; lifeStage: <named-content xmlns:xlink="http://www.w3.org/1999/xlink" content-type="dwc:lifeStage" xlink:type="simple">adult</named-content>; <bold>Taxon:</bold> scientificName: <named-content xmlns:xlink="http://www.w3.org/1999/xlink" content-type="dwc:scientificName" xlink:type="simple">Trachysphaera <italic>lobata</italic></named-content>; phylum: <named-content xmlns:xlink="http://www.w3.org/1999/xlink" content-type="dwc:phylum" xlink:type="simple"><tp:taxon-name><tp:taxon-name-part taxon-name-part-type="phylum">Arthropoda</tp:taxon-name-part></tp:taxon-name></named-content>; class: <named-content xmlns:xlink="http://www.w3.org/1999/xlink" content-type="dwc:class" xlink:type="simple"><tp:taxon-name><tp:taxon-name-part taxon-name-part-type="class">Diplopoda</tp:taxon-name-part></tp:taxon-name></named-content>; order: <named-content xmlns:xlink="http://www.w3.org/1999/xlink" content-type="dwc:order" xlink:type="simple"><tp:taxon-name><tp:taxon-name-part taxon-name-part-type="order">Glomerida</tp:taxon-name-part></tp:taxon-name></named-content>; family: <named-content xmlns:xlink="http://www.w3.org/1999/xlink" content-type="dwc:family" xlink:type="simple"><tp:taxon-name><tp:taxon-name-part taxon-name-part-type="family">Glomeridae</tp:taxon-name-part></tp:taxon-name></named-content>; genus: <named-content xmlns:xlink="http://www.w3.org/1999/xlink" content-type="dwc:genus" xlink:type="simple"><tp:taxon-name><tp:taxon-name-part taxon-name-part-type="genus">Trachysphaera</tp:taxon-name-part></tp:taxon-name></named-content>; taxonRank: <named-content xmlns:xlink="http://www.w3.org/1999/xlink" content-type="dwc:taxonRank" xlink:type="simple">species</named-content>; scientificNameAuthorship: <named-content xmlns:xlink="http://www.w3.org/1999/xlink" content-type="dwc:scientificNameAuthorship" xlink:type="simple">(Ribaut 1954)</named-content>; <bold>Location:</bold> locationID: <named-content xmlns:xlink="http://www.w3.org/1999/xlink" content-type="dwc:locationID" xlink:type="simple">1</named-content>; country: <named-content xmlns:xlink="http://www.w3.org/1999/xlink" content-type="dwc:country" xlink:type="simple">Great Britain</named-content>; stateProvince: <named-content xmlns:xlink="http://www.w3.org/1999/xlink" content-type="dwc:stateProvince" xlink:type="simple">South East England</named-content>; locality: <named-content xmlns:xlink="http://www.w3.org/1999/xlink" content-type="dwc:locality" xlink:type="simple">Isle of Wight, coast at Bembridge, main area</named-content>; <bold>Event:</bold> eventDate: <named-content xmlns:xlink="http://www.w3.org/1999/xlink" content-type="dwc:eventDate" xlink:type="simple">22.ii.2011</named-content>; year: <named-content xmlns:xlink="http://www.w3.org/1999/xlink" content-type="dwc:year" xlink:type="simple">2011</named-content>; month: <named-content xmlns:xlink="http://www.w3.org/1999/xlink" content-type="dwc:month" xlink:type="simple">2</named-content>; day: <named-content xmlns:xlink="http://www.w3.org/1999/xlink" content-type="dwc:day" xlink:type="simple">22</named-content>; <bold>Record Level:</bold> institutionID: <named-content xmlns:xlink="http://www.w3.org/1999/xlink" content-type="dwc:institutionID" xlink:type="simple">ZFMK</named-content>; collectionID: <named-content xmlns:xlink="http://www.w3.org/1999/xlink" content-type="dwc:collectionID" xlink:type="simple">MYR</named-content></p></list-item><list-item><p><bold>Type status:</bold> <named-content xmlns:xlink="http://www.w3.org/1999/xlink" content-type="dwc:typeStatus" xlink:type="simple">Other material</named-content>. <bold>Occurrence:</bold> catalogNumber: <named-content xmlns:xlink="http://www.w3.org/1999/xlink" content-type="dwc:catalogNumber" xlink:type="simple">900</named-content>; recordedBy: <named-content xmlns:xlink="http://www.w3.org/1999/xlink" content-type="dwc:recordedBy" xlink:type="simple">P. Lee, S. Gregory, H. Read</named-content>; individualID: <named-content xmlns:xlink="http://www.w3.org/1999/xlink" content-type="dwc:individualID" xlink:type="simple">TW14</named-content>; individualCount: <named-content xmlns:xlink="http://www.w3.org/1999/xlink" content-type="dwc:individualCount" xlink:type="simple">1</named-content>; sex: <named-content xmlns:xlink="http://www.w3.org/1999/xlink" content-type="dwc:sex" xlink:type="simple">male</named-content>; lifeStage: <named-content xmlns:xlink="http://www.w3.org/1999/xlink" content-type="dwc:lifeStage" xlink:type="simple">adult</named-content>; <bold>Taxon:</bold> scientificName: <named-content xmlns:xlink="http://www.w3.org/1999/xlink" content-type="dwc:scientificName" xlink:type="simple">Trachysphaera <italic>lobata</italic></named-content>; phylum: <named-content xmlns:xlink="http://www.w3.org/1999/xlink" content-type="dwc:phylum" xlink:type="simple"><tp:taxon-name><tp:taxon-name-part taxon-name-part-type="phylum">Arthropoda</tp:taxon-name-part></tp:taxon-name></named-content>; class: <named-content xmlns:xlink="http://www.w3.org/1999/xlink" content-type="dwc:class" xlink:type="simple"><tp:taxon-name><tp:taxon-name-part taxon-name-part-type="class">Diplopoda</tp:taxon-name-part></tp:taxon-name></named-content>; order: <named-content xmlns:xlink="http://www.w3.org/1999/xlink" content-type="dwc:order" xlink:type="simple"><tp:taxon-name><tp:taxon-name-part taxon-name-part-type="order">Glomerida</tp:taxon-name-part></tp:taxon-name></named-content>; family: <named-content xmlns:xlink="http://www.w3.org/1999/xlink" content-type="dwc:family" xlink:type="simple"><tp:taxon-name><tp:taxon-name-part taxon-name-part-type="family">Glomeridae</tp:taxon-name-part></tp:taxon-name></named-content>; genus: <named-content xmlns:xlink="http://www.w3.org/1999/xlink" content-type="dwc:genus" xlink:type="simple"><tp:taxon-name><tp:taxon-name-part taxon-name-part-type="genus">Trachysphaera</tp:taxon-name-part></tp:taxon-name></named-content>; taxonRank: <named-content xmlns:xlink="http://www.w3.org/1999/xlink" content-type="dwc:taxonRank" xlink:type="simple">species</named-content>; scientificNameAuthorship: <named-content xmlns:xlink="http://www.w3.org/1999/xlink" content-type="dwc:scientificNameAuthorship" xlink:type="simple">(Ribaut 1954)</named-content>; <bold>Location:</bold> locationID: <named-content xmlns:xlink="http://www.w3.org/1999/xlink" content-type="dwc:locationID" xlink:type="simple">1</named-content>; country: <named-content xmlns:xlink="http://www.w3.org/1999/xlink" content-type="dwc:country" xlink:type="simple">Great Britain</named-content>; stateProvince: <named-content xmlns:xlink="http://www.w3.org/1999/xlink" content-type="dwc:stateProvince" xlink:type="simple">South East England</named-content>; locality: <named-content xmlns:xlink="http://www.w3.org/1999/xlink" content-type="dwc:locality" xlink:type="simple">Isle of Wight, coast at Bembridge, main area</named-content>; <bold>Event:</bold> eventDate: <named-content xmlns:xlink="http://www.w3.org/1999/xlink" content-type="dwc:eventDate" xlink:type="simple">22.ii.2011</named-content>; year: <named-content xmlns:xlink="http://www.w3.org/1999/xlink" content-type="dwc:year" xlink:type="simple">2011</named-content>; month: <named-content xmlns:xlink="http://www.w3.org/1999/xlink" content-type="dwc:month" xlink:type="simple">2</named-content>; day: <named-content xmlns:xlink="http://www.w3.org/1999/xlink" content-type="dwc:day" xlink:type="simple">22</named-content>; <bold>Record Level:</bold> institutionID: <named-content xmlns:xlink="http://www.w3.org/1999/xlink" content-type="dwc:institutionID" xlink:type="simple">ZFMK</named-content>; collectionID: <named-content xmlns:xlink="http://www.w3.org/1999/xlink" content-type="dwc:collectionID" xlink:type="simple">MYR</named-content></p></list-item><list-item><p><bold>Type status:</bold> <named-content xmlns:xlink="http://www.w3.org/1999/xlink" content-type="dwc:typeStatus" xlink:type="simple">Other material</named-content>. <bold>Occurrence:</bold> catalogNumber: <named-content xmlns:xlink="http://www.w3.org/1999/xlink" content-type="dwc:catalogNumber" xlink:type="simple">901</named-content>; recordedBy: <named-content xmlns:xlink="http://www.w3.org/1999/xlink" content-type="dwc:recordedBy" xlink:type="simple">P. Lee, S. Gregory, H. Read</named-content>; individualID: <named-content xmlns:xlink="http://www.w3.org/1999/xlink" content-type="dwc:individualID" xlink:type="simple">TW15</named-content>; individualCount: <named-content xmlns:xlink="http://www.w3.org/1999/xlink" content-type="dwc:individualCount" xlink:type="simple">1</named-content>; sex: <named-content xmlns:xlink="http://www.w3.org/1999/xlink" content-type="dwc:sex" xlink:type="simple">male</named-content>; lifeStage: <named-content xmlns:xlink="http://www.w3.org/1999/xlink" content-type="dwc:lifeStage" xlink:type="simple">adult</named-content>; <bold>Taxon:</bold> scientificName: <named-content xmlns:xlink="http://www.w3.org/1999/xlink" content-type="dwc:scientificName" xlink:type="simple">Trachysphaera <italic>lobata</italic></named-content>; phylum: <named-content xmlns:xlink="http://www.w3.org/1999/xlink" content-type="dwc:phylum" xlink:type="simple"><tp:taxon-name><tp:taxon-name-part taxon-name-part-type="phylum">Arthropoda</tp:taxon-name-part></tp:taxon-name></named-content>; class: <named-content xmlns:xlink="http://www.w3.org/1999/xlink" content-type="dwc:class" xlink:type="simple"><tp:taxon-name><tp:taxon-name-part taxon-name-part-type="class">Diplopoda</tp:taxon-name-part></tp:taxon-name></named-content>; order: <named-content xmlns:xlink="http://www.w3.org/1999/xlink" content-type="dwc:order" xlink:type="simple"><tp:taxon-name><tp:taxon-name-part taxon-name-part-type="order">Glomerida</tp:taxon-name-part></tp:taxon-name></named-content>; family: <named-content xmlns:xlink="http://www.w3.org/1999/xlink" content-type="dwc:family" xlink:type="simple"><tp:taxon-name><tp:taxon-name-part taxon-name-part-type="family">Glomeridae</tp:taxon-name-part></tp:taxon-name></named-content>; genus: <named-content xmlns:xlink="http://www.w3.org/1999/xlink" content-type="dwc:genus" xlink:type="simple"><tp:taxon-name><tp:taxon-name-part taxon-name-part-type="genus">Trachysphaera</tp:taxon-name-part></tp:taxon-name></named-content>; taxonRank: <named-content xmlns:xlink="http://www.w3.org/1999/xlink" content-type="dwc:taxonRank" xlink:type="simple">species</named-content>; scientificNameAuthorship: <named-content xmlns:xlink="http://www.w3.org/1999/xlink" content-type="dwc:scientificNameAuthorship" xlink:type="simple">(Ribaut 1954)</named-content>; <bold>Location:</bold> locationID: <named-content xmlns:xlink="http://www.w3.org/1999/xlink" content-type="dwc:locationID" xlink:type="simple">1</named-content>; country: <named-content xmlns:xlink="http://www.w3.org/1999/xlink" content-type="dwc:country" xlink:type="simple">Great Britain</named-content>; stateProvince: <named-content xmlns:xlink="http://www.w3.org/1999/xlink" content-type="dwc:stateProvince" xlink:type="simple">South East England</named-content>; locality: <named-content xmlns:xlink="http://www.w3.org/1999/xlink" content-type="dwc:locality" xlink:type="simple">Isle of Wight, coast at Bembridge, main area</named-content>; <bold>Event:</bold> eventDate: <named-content xmlns:xlink="http://www.w3.org/1999/xlink" content-type="dwc:eventDate" xlink:type="simple">22.ii.2011</named-content>; year: <named-content xmlns:xlink="http://www.w3.org/1999/xlink" content-type="dwc:year" xlink:type="simple">2011</named-content>; month: <named-content xmlns:xlink="http://www.w3.org/1999/xlink" content-type="dwc:month" xlink:type="simple">2</named-content>; day: <named-content xmlns:xlink="http://www.w3.org/1999/xlink" content-type="dwc:day" xlink:type="simple">22</named-content>; <bold>Record Level:</bold> institutionID: <named-content xmlns:xlink="http://www.w3.org/1999/xlink" content-type="dwc:institutionID" xlink:type="simple">ZFMK</named-content>; collectionID: <named-content xmlns:xlink="http://www.w3.org/1999/xlink" content-type="dwc:collectionID" xlink:type="simple">MYR</named-content></p></list-item><list-item><p><bold>Type status:</bold> <named-content xmlns:xlink="http://www.w3.org/1999/xlink" content-type="dwc:typeStatus" xlink:type="simple">Other material</named-content>. <bold>Occurrence:</bold> catalogNumber: <named-content xmlns:xlink="http://www.w3.org/1999/xlink" content-type="dwc:catalogNumber" xlink:type="simple">902</named-content>; recordedBy: <named-content xmlns:xlink="http://www.w3.org/1999/xlink" content-type="dwc:recordedBy" xlink:type="simple">P. Lee, S. Gregory, H. Read</named-content>; individualID: <named-content xmlns:xlink="http://www.w3.org/1999/xlink" content-type="dwc:individualID" xlink:type="simple">TW16</named-content>; individualCount: <named-content xmlns:xlink="http://www.w3.org/1999/xlink" content-type="dwc:individualCount" xlink:type="simple">1</named-content>; sex: <named-content xmlns:xlink="http://www.w3.org/1999/xlink" content-type="dwc:sex" xlink:type="simple">male</named-content>; lifeStage: <named-content xmlns:xlink="http://www.w3.org/1999/xlink" content-type="dwc:lifeStage" xlink:type="simple">adult</named-content>; <bold>Taxon:</bold> scientificName: <named-content xmlns:xlink="http://www.w3.org/1999/xlink" content-type="dwc:scientificName" xlink:type="simple">Trachysphaera <italic>lobata</italic></named-content>; phylum: <named-content xmlns:xlink="http://www.w3.org/1999/xlink" content-type="dwc:phylum" xlink:type="simple"><tp:taxon-name><tp:taxon-name-part taxon-name-part-type="phylum">Arthropoda</tp:taxon-name-part></tp:taxon-name></named-content>; class: <named-content xmlns:xlink="http://www.w3.org/1999/xlink" content-type="dwc:class" xlink:type="simple"><tp:taxon-name><tp:taxon-name-part taxon-name-part-type="class">Diplopoda</tp:taxon-name-part></tp:taxon-name></named-content>; order: <named-content xmlns:xlink="http://www.w3.org/1999/xlink" content-type="dwc:order" xlink:type="simple"><tp:taxon-name><tp:taxon-name-part taxon-name-part-type="order">Glomerida</tp:taxon-name-part></tp:taxon-name></named-content>; family: <named-content xmlns:xlink="http://www.w3.org/1999/xlink" content-type="dwc:family" xlink:type="simple"><tp:taxon-name><tp:taxon-name-part taxon-name-part-type="family">Glomeridae</tp:taxon-name-part></tp:taxon-name></named-content>; genus: <named-content xmlns:xlink="http://www.w3.org/1999/xlink" content-type="dwc:genus" xlink:type="simple"><tp:taxon-name><tp:taxon-name-part taxon-name-part-type="genus">Trachysphaera</tp:taxon-name-part></tp:taxon-name></named-content>; taxonRank: <named-content xmlns:xlink="http://www.w3.org/1999/xlink" content-type="dwc:taxonRank" xlink:type="simple">species</named-content>; scientificNameAuthorship: <named-content xmlns:xlink="http://www.w3.org/1999/xlink" content-type="dwc:scientificNameAuthorship" xlink:type="simple">(Ribaut 1954)</named-content>; <bold>Location:</bold> locationID: <named-content xmlns:xlink="http://www.w3.org/1999/xlink" content-type="dwc:locationID" xlink:type="simple">1</named-content>; country: <named-content xmlns:xlink="http://www.w3.org/1999/xlink" content-type="dwc:country" xlink:type="simple">Great Britain</named-content>; stateProvince: <named-content xmlns:xlink="http://www.w3.org/1999/xlink" content-type="dwc:stateProvince" xlink:type="simple">South East England</named-content>; locality: <named-content xmlns:xlink="http://www.w3.org/1999/xlink" content-type="dwc:locality" xlink:type="simple">Isle of Wight, coast at Bembridge, main area</named-content>; <bold>Event:</bold> eventDate: <named-content xmlns:xlink="http://www.w3.org/1999/xlink" content-type="dwc:eventDate" xlink:type="simple">22.ii.2011</named-content>; year: <named-content xmlns:xlink="http://www.w3.org/1999/xlink" content-type="dwc:year" xlink:type="simple">2011</named-content>; month: <named-content xmlns:xlink="http://www.w3.org/1999/xlink" content-type="dwc:month" xlink:type="simple">2</named-content>; day: <named-content xmlns:xlink="http://www.w3.org/1999/xlink" content-type="dwc:day" xlink:type="simple">22</named-content>; <bold>Record Level:</bold> institutionID: <named-content xmlns:xlink="http://www.w3.org/1999/xlink" content-type="dwc:institutionID" xlink:type="simple">ZFMK</named-content>; collectionID: <named-content xmlns:xlink="http://www.w3.org/1999/xlink" content-type="dwc:collectionID" xlink:type="simple">MYR</named-content></p></list-item><list-item><p><bold>Type status:</bold> <named-content xmlns:xlink="http://www.w3.org/1999/xlink" content-type="dwc:typeStatus" xlink:type="simple">Other material</named-content>. <bold>Occurrence:</bold> catalogNumber: <named-content xmlns:xlink="http://www.w3.org/1999/xlink" content-type="dwc:catalogNumber" xlink:type="simple">903</named-content>; recordedBy: <named-content xmlns:xlink="http://www.w3.org/1999/xlink" content-type="dwc:recordedBy" xlink:type="simple">P. Lee, S. Gregory, H. Read</named-content>; individualID: <named-content xmlns:xlink="http://www.w3.org/1999/xlink" content-type="dwc:individualID" xlink:type="simple">TW17</named-content>; individualCount: <named-content xmlns:xlink="http://www.w3.org/1999/xlink" content-type="dwc:individualCount" xlink:type="simple">1</named-content>; sex: <named-content xmlns:xlink="http://www.w3.org/1999/xlink" content-type="dwc:sex" xlink:type="simple">male</named-content>; lifeStage: <named-content xmlns:xlink="http://www.w3.org/1999/xlink" content-type="dwc:lifeStage" xlink:type="simple">adult</named-content>; <bold>Taxon:</bold> scientificName: <named-content xmlns:xlink="http://www.w3.org/1999/xlink" content-type="dwc:scientificName" xlink:type="simple">Trachysphaera <italic>lobata</italic></named-content>; phylum: <named-content xmlns:xlink="http://www.w3.org/1999/xlink" content-type="dwc:phylum" xlink:type="simple"><tp:taxon-name><tp:taxon-name-part taxon-name-part-type="phylum">Arthropoda</tp:taxon-name-part></tp:taxon-name></named-content>; class: <named-content xmlns:xlink="http://www.w3.org/1999/xlink" content-type="dwc:class" xlink:type="simple"><tp:taxon-name><tp:taxon-name-part taxon-name-part-type="class">Diplopoda</tp:taxon-name-part></tp:taxon-name></named-content>; order: <named-content xmlns:xlink="http://www.w3.org/1999/xlink" content-type="dwc:order" xlink:type="simple"><tp:taxon-name><tp:taxon-name-part taxon-name-part-type="order">Glomerida</tp:taxon-name-part></tp:taxon-name></named-content>; family: <named-content xmlns:xlink="http://www.w3.org/1999/xlink" content-type="dwc:family" xlink:type="simple"><tp:taxon-name><tp:taxon-name-part taxon-name-part-type="family">Glomeridae</tp:taxon-name-part></tp:taxon-name></named-content>; genus: <named-content xmlns:xlink="http://www.w3.org/1999/xlink" content-type="dwc:genus" xlink:type="simple"><tp:taxon-name><tp:taxon-name-part taxon-name-part-type="genus">Trachysphaera</tp:taxon-name-part></tp:taxon-name></named-content>; taxonRank: <named-content xmlns:xlink="http://www.w3.org/1999/xlink" content-type="dwc:taxonRank" xlink:type="simple">species</named-content>; scientificNameAuthorship: <named-content xmlns:xlink="http://www.w3.org/1999/xlink" content-type="dwc:scientificNameAuthorship" xlink:type="simple">(Ribaut 1954)</named-content>; <bold>Location:</bold> locationID: <named-content xmlns:xlink="http://www.w3.org/1999/xlink" content-type="dwc:locationID" xlink:type="simple">1</named-content>; country: <named-content xmlns:xlink="http://www.w3.org/1999/xlink" content-type="dwc:country" xlink:type="simple">Great Britain</named-content>; stateProvince: <named-content xmlns:xlink="http://www.w3.org/1999/xlink" content-type="dwc:stateProvince" xlink:type="simple">South East England</named-content>; locality: <named-content xmlns:xlink="http://www.w3.org/1999/xlink" content-type="dwc:locality" xlink:type="simple">Isle of Wight, coast at Bembridge, main area</named-content>; <bold>Event:</bold> eventDate: <named-content xmlns:xlink="http://www.w3.org/1999/xlink" content-type="dwc:eventDate" xlink:type="simple">22.ii.2011</named-content>; year: <named-content xmlns:xlink="http://www.w3.org/1999/xlink" content-type="dwc:year" xlink:type="simple">2011</named-content>; month: <named-content xmlns:xlink="http://www.w3.org/1999/xlink" content-type="dwc:month" xlink:type="simple">2</named-content>; day: <named-content xmlns:xlink="http://www.w3.org/1999/xlink" content-type="dwc:day" xlink:type="simple">22</named-content>; <bold>Record Level:</bold> institutionID: <named-content xmlns:xlink="http://www.w3.org/1999/xlink" content-type="dwc:institutionID" xlink:type="simple">ZFMK</named-content>; collectionID: <named-content xmlns:xlink="http://www.w3.org/1999/xlink" content-type="dwc:collectionID" xlink:type="simple">MYR</named-content></p></list-item><list-item><p><bold>Type status:</bold> <named-content xmlns:xlink="http://www.w3.org/1999/xlink" content-type="dwc:typeStatus" xlink:type="simple">Other material</named-content>. <bold>Occurrence:</bold> catalogNumber: <named-content xmlns:xlink="http://www.w3.org/1999/xlink" content-type="dwc:catalogNumber" xlink:type="simple">904</named-content>; recordedBy: <named-content xmlns:xlink="http://www.w3.org/1999/xlink" content-type="dwc:recordedBy" xlink:type="simple">P. Lee, S. Gregory, H. Read</named-content>; individualID: <named-content xmlns:xlink="http://www.w3.org/1999/xlink" content-type="dwc:individualID" xlink:type="simple">TW18</named-content>; individualCount: <named-content xmlns:xlink="http://www.w3.org/1999/xlink" content-type="dwc:individualCount" xlink:type="simple">1</named-content>; sex: <named-content xmlns:xlink="http://www.w3.org/1999/xlink" content-type="dwc:sex" xlink:type="simple">female</named-content>; lifeStage: <named-content xmlns:xlink="http://www.w3.org/1999/xlink" content-type="dwc:lifeStage" xlink:type="simple">adult</named-content>; <bold>Taxon:</bold> scientificName: <named-content xmlns:xlink="http://www.w3.org/1999/xlink" content-type="dwc:scientificName" xlink:type="simple">Trachysphaera <italic>lobata</italic></named-content>; phylum: <named-content xmlns:xlink="http://www.w3.org/1999/xlink" content-type="dwc:phylum" xlink:type="simple"><tp:taxon-name><tp:taxon-name-part taxon-name-part-type="phylum">Arthropoda</tp:taxon-name-part></tp:taxon-name></named-content>; class: <named-content xmlns:xlink="http://www.w3.org/1999/xlink" content-type="dwc:class" xlink:type="simple"><tp:taxon-name><tp:taxon-name-part taxon-name-part-type="class">Diplopoda</tp:taxon-name-part></tp:taxon-name></named-content>; order: <named-content xmlns:xlink="http://www.w3.org/1999/xlink" content-type="dwc:order" xlink:type="simple"><tp:taxon-name><tp:taxon-name-part taxon-name-part-type="order">Glomerida</tp:taxon-name-part></tp:taxon-name></named-content>; family: <named-content xmlns:xlink="http://www.w3.org/1999/xlink" content-type="dwc:family" xlink:type="simple"><tp:taxon-name><tp:taxon-name-part taxon-name-part-type="family">Glomeridae</tp:taxon-name-part></tp:taxon-name></named-content>; genus: <named-content xmlns:xlink="http://www.w3.org/1999/xlink" content-type="dwc:genus" xlink:type="simple"><tp:taxon-name><tp:taxon-name-part taxon-name-part-type="genus">Trachysphaera</tp:taxon-name-part></tp:taxon-name></named-content>; taxonRank: <named-content xmlns:xlink="http://www.w3.org/1999/xlink" content-type="dwc:taxonRank" xlink:type="simple">species</named-content>; scientificNameAuthorship: <named-content xmlns:xlink="http://www.w3.org/1999/xlink" content-type="dwc:scientificNameAuthorship" xlink:type="simple">(Ribaut 1954)</named-content>; <bold>Location:</bold> locationID: <named-content xmlns:xlink="http://www.w3.org/1999/xlink" content-type="dwc:locationID" xlink:type="simple">1</named-content>; country: <named-content xmlns:xlink="http://www.w3.org/1999/xlink" content-type="dwc:country" xlink:type="simple">Great Britain</named-content>; stateProvince: <named-content xmlns:xlink="http://www.w3.org/1999/xlink" content-type="dwc:stateProvince" xlink:type="simple">South East England</named-content>; locality: <named-content xmlns:xlink="http://www.w3.org/1999/xlink" content-type="dwc:locality" xlink:type="simple">Isle of Wight, coast at Bembridge, main area</named-content>; <bold>Event:</bold> eventDate: <named-content xmlns:xlink="http://www.w3.org/1999/xlink" content-type="dwc:eventDate" xlink:type="simple">22.ii.2011</named-content>; year: <named-content xmlns:xlink="http://www.w3.org/1999/xlink" content-type="dwc:year" xlink:type="simple">2011</named-content>; month: <named-content xmlns:xlink="http://www.w3.org/1999/xlink" content-type="dwc:month" xlink:type="simple">2</named-content>; day: <named-content xmlns:xlink="http://www.w3.org/1999/xlink" content-type="dwc:day" xlink:type="simple">22</named-content>; <bold>Record Level:</bold> institutionID: <named-content xmlns:xlink="http://www.w3.org/1999/xlink" content-type="dwc:institutionID" xlink:type="simple">ZFMK</named-content>; collectionID: <named-content xmlns:xlink="http://www.w3.org/1999/xlink" content-type="dwc:collectionID" xlink:type="simple">MYR</named-content></p></list-item><list-item><p><bold>Type status:</bold> <named-content xmlns:xlink="http://www.w3.org/1999/xlink" content-type="dwc:typeStatus" xlink:type="simple">Other material</named-content>. <bold>Occurrence:</bold> catalogNumber: <named-content xmlns:xlink="http://www.w3.org/1999/xlink" content-type="dwc:catalogNumber" xlink:type="simple">905</named-content>; recordedBy: <named-content xmlns:xlink="http://www.w3.org/1999/xlink" content-type="dwc:recordedBy" xlink:type="simple">P. Lee, S. Gregory, H. Read</named-content>; individualID: <named-content xmlns:xlink="http://www.w3.org/1999/xlink" content-type="dwc:individualID" xlink:type="simple">TW19</named-content>; individualCount: <named-content xmlns:xlink="http://www.w3.org/1999/xlink" content-type="dwc:individualCount" xlink:type="simple">1</named-content>; sex: <named-content xmlns:xlink="http://www.w3.org/1999/xlink" content-type="dwc:sex" xlink:type="simple">male</named-content>; lifeStage: <named-content xmlns:xlink="http://www.w3.org/1999/xlink" content-type="dwc:lifeStage" xlink:type="simple">adult</named-content>; <bold>Taxon:</bold> scientificName: <named-content xmlns:xlink="http://www.w3.org/1999/xlink" content-type="dwc:scientificName" xlink:type="simple">Trachysphaera <italic>lobata</italic></named-content>; phylum: <named-content xmlns:xlink="http://www.w3.org/1999/xlink" content-type="dwc:phylum" xlink:type="simple"><tp:taxon-name><tp:taxon-name-part taxon-name-part-type="phylum">Arthropoda</tp:taxon-name-part></tp:taxon-name></named-content>; class: <named-content xmlns:xlink="http://www.w3.org/1999/xlink" content-type="dwc:class" xlink:type="simple"><tp:taxon-name><tp:taxon-name-part taxon-name-part-type="class">Diplopoda</tp:taxon-name-part></tp:taxon-name></named-content>; order: <named-content xmlns:xlink="http://www.w3.org/1999/xlink" content-type="dwc:order" xlink:type="simple"><tp:taxon-name><tp:taxon-name-part taxon-name-part-type="order">Glomerida</tp:taxon-name-part></tp:taxon-name></named-content>; family: <named-content xmlns:xlink="http://www.w3.org/1999/xlink" content-type="dwc:family" xlink:type="simple"><tp:taxon-name><tp:taxon-name-part taxon-name-part-type="family">Glomeridae</tp:taxon-name-part></tp:taxon-name></named-content>; genus: <named-content xmlns:xlink="http://www.w3.org/1999/xlink" content-type="dwc:genus" xlink:type="simple"><tp:taxon-name><tp:taxon-name-part taxon-name-part-type="genus">Trachysphaera</tp:taxon-name-part></tp:taxon-name></named-content>; taxonRank: <named-content xmlns:xlink="http://www.w3.org/1999/xlink" content-type="dwc:taxonRank" xlink:type="simple">species</named-content>; scientificNameAuthorship: <named-content xmlns:xlink="http://www.w3.org/1999/xlink" content-type="dwc:scientificNameAuthorship" xlink:type="simple">(Ribaut 1954)</named-content>; <bold>Location:</bold> locationID: <named-content xmlns:xlink="http://www.w3.org/1999/xlink" content-type="dwc:locationID" xlink:type="simple">1</named-content>; country: <named-content xmlns:xlink="http://www.w3.org/1999/xlink" content-type="dwc:country" xlink:type="simple">Great Britain</named-content>; stateProvince: <named-content xmlns:xlink="http://www.w3.org/1999/xlink" content-type="dwc:stateProvince" xlink:type="simple">South East England</named-content>; locality: <named-content xmlns:xlink="http://www.w3.org/1999/xlink" content-type="dwc:locality" xlink:type="simple">Isle of Wight, coast at Bembridge, main area</named-content>; <bold>Event:</bold> eventDate: <named-content xmlns:xlink="http://www.w3.org/1999/xlink" content-type="dwc:eventDate" xlink:type="simple">22.ii.2011</named-content>; year: <named-content xmlns:xlink="http://www.w3.org/1999/xlink" content-type="dwc:year" xlink:type="simple">2011</named-content>; month: <named-content xmlns:xlink="http://www.w3.org/1999/xlink" content-type="dwc:month" xlink:type="simple">2</named-content>; day: <named-content xmlns:xlink="http://www.w3.org/1999/xlink" content-type="dwc:day" xlink:type="simple">22</named-content>; <bold>Record Level:</bold> institutionID: <named-content xmlns:xlink="http://www.w3.org/1999/xlink" content-type="dwc:institutionID" xlink:type="simple">ZFMK</named-content>; collectionID: <named-content xmlns:xlink="http://www.w3.org/1999/xlink" content-type="dwc:collectionID" xlink:type="simple">MYR</named-content></p></list-item><list-item><p><bold>Type status:</bold> <named-content xmlns:xlink="http://www.w3.org/1999/xlink" content-type="dwc:typeStatus" xlink:type="simple">Other material</named-content>. <bold>Occurrence:</bold> catalogNumber: <named-content xmlns:xlink="http://www.w3.org/1999/xlink" content-type="dwc:catalogNumber" xlink:type="simple">906</named-content>; recordedBy: <named-content xmlns:xlink="http://www.w3.org/1999/xlink" content-type="dwc:recordedBy" xlink:type="simple">P. Lee, S. Gregory, H. Read</named-content>; individualID: <named-content xmlns:xlink="http://www.w3.org/1999/xlink" content-type="dwc:individualID" xlink:type="simple">TW20</named-content>; individualCount: <named-content xmlns:xlink="http://www.w3.org/1999/xlink" content-type="dwc:individualCount" xlink:type="simple">1</named-content>; sex: <named-content xmlns:xlink="http://www.w3.org/1999/xlink" content-type="dwc:sex" xlink:type="simple">male</named-content>; lifeStage: <named-content xmlns:xlink="http://www.w3.org/1999/xlink" content-type="dwc:lifeStage" xlink:type="simple">adult</named-content>; <bold>Taxon:</bold> scientificName: <named-content xmlns:xlink="http://www.w3.org/1999/xlink" content-type="dwc:scientificName" xlink:type="simple">Trachysphaera <italic>lobata</italic></named-content>; phylum: <named-content xmlns:xlink="http://www.w3.org/1999/xlink" content-type="dwc:phylum" xlink:type="simple"><tp:taxon-name><tp:taxon-name-part taxon-name-part-type="phylum">Arthropoda</tp:taxon-name-part></tp:taxon-name></named-content>; class: <named-content xmlns:xlink="http://www.w3.org/1999/xlink" content-type="dwc:class" xlink:type="simple"><tp:taxon-name><tp:taxon-name-part taxon-name-part-type="class">Diplopoda</tp:taxon-name-part></tp:taxon-name></named-content>; order: <named-content xmlns:xlink="http://www.w3.org/1999/xlink" content-type="dwc:order" xlink:type="simple"><tp:taxon-name><tp:taxon-name-part taxon-name-part-type="order">Glomerida</tp:taxon-name-part></tp:taxon-name></named-content>; family: <named-content xmlns:xlink="http://www.w3.org/1999/xlink" content-type="dwc:family" xlink:type="simple"><tp:taxon-name><tp:taxon-name-part taxon-name-part-type="family">Glomeridae</tp:taxon-name-part></tp:taxon-name></named-content>; genus: <named-content xmlns:xlink="http://www.w3.org/1999/xlink" content-type="dwc:genus" xlink:type="simple"><tp:taxon-name><tp:taxon-name-part taxon-name-part-type="genus">Trachysphaera</tp:taxon-name-part></tp:taxon-name></named-content>; taxonRank: <named-content xmlns:xlink="http://www.w3.org/1999/xlink" content-type="dwc:taxonRank" xlink:type="simple">species</named-content>; scientificNameAuthorship: <named-content xmlns:xlink="http://www.w3.org/1999/xlink" content-type="dwc:scientificNameAuthorship" xlink:type="simple">(Ribaut 1954)</named-content>; <bold>Location:</bold> locationID: <named-content xmlns:xlink="http://www.w3.org/1999/xlink" content-type="dwc:locationID" xlink:type="simple">1</named-content>; country: <named-content xmlns:xlink="http://www.w3.org/1999/xlink" content-type="dwc:country" xlink:type="simple">Great Britain</named-content>; stateProvince: <named-content xmlns:xlink="http://www.w3.org/1999/xlink" content-type="dwc:stateProvince" xlink:type="simple">South East England</named-content>; locality: <named-content xmlns:xlink="http://www.w3.org/1999/xlink" content-type="dwc:locality" xlink:type="simple">Isle of Wight, coast at Bembridge, main area</named-content>; <bold>Event:</bold> eventDate: <named-content xmlns:xlink="http://www.w3.org/1999/xlink" content-type="dwc:eventDate" xlink:type="simple">22.ii.2011</named-content>; year: <named-content xmlns:xlink="http://www.w3.org/1999/xlink" content-type="dwc:year" xlink:type="simple">2011</named-content>; month: <named-content xmlns:xlink="http://www.w3.org/1999/xlink" content-type="dwc:month" xlink:type="simple">2</named-content>; day: <named-content xmlns:xlink="http://www.w3.org/1999/xlink" content-type="dwc:day" xlink:type="simple">22</named-content>; <bold>Record Level:</bold> institutionID: <named-content xmlns:xlink="http://www.w3.org/1999/xlink" content-type="dwc:institutionID" xlink:type="simple">ZFMK</named-content>; collectionID: <named-content xmlns:xlink="http://www.w3.org/1999/xlink" content-type="dwc:collectionID" xlink:type="simple">MYR</named-content></p></list-item><list-item><p><bold>Type status:</bold> <named-content xmlns:xlink="http://www.w3.org/1999/xlink" content-type="dwc:typeStatus" xlink:type="simple">Other material</named-content>. <bold>Occurrence:</bold> catalogNumber: <named-content xmlns:xlink="http://www.w3.org/1999/xlink" content-type="dwc:catalogNumber" xlink:type="simple">907</named-content>; recordedBy: <named-content xmlns:xlink="http://www.w3.org/1999/xlink" content-type="dwc:recordedBy" xlink:type="simple">I. Morgan</named-content>; individualID: <named-content xmlns:xlink="http://www.w3.org/1999/xlink" content-type="dwc:individualID" xlink:type="simple">TW21</named-content>; individualCount: <named-content xmlns:xlink="http://www.w3.org/1999/xlink" content-type="dwc:individualCount" xlink:type="simple">1</named-content>; sex: <named-content xmlns:xlink="http://www.w3.org/1999/xlink" content-type="dwc:sex" xlink:type="simple">male</named-content>; lifeStage: <named-content xmlns:xlink="http://www.w3.org/1999/xlink" content-type="dwc:lifeStage" xlink:type="simple">adult</named-content>; <bold>Taxon:</bold> scientificName: <named-content xmlns:xlink="http://www.w3.org/1999/xlink" content-type="dwc:scientificName" xlink:type="simple">Trachysphaera <italic>lobata</italic></named-content>; phylum: <named-content xmlns:xlink="http://www.w3.org/1999/xlink" content-type="dwc:phylum" xlink:type="simple"><tp:taxon-name><tp:taxon-name-part taxon-name-part-type="phylum">Arthropoda</tp:taxon-name-part></tp:taxon-name></named-content>; class: <named-content xmlns:xlink="http://www.w3.org/1999/xlink" content-type="dwc:class" xlink:type="simple"><tp:taxon-name><tp:taxon-name-part taxon-name-part-type="class">Diplopoda</tp:taxon-name-part></tp:taxon-name></named-content>; order: <named-content xmlns:xlink="http://www.w3.org/1999/xlink" content-type="dwc:order" xlink:type="simple"><tp:taxon-name><tp:taxon-name-part taxon-name-part-type="order">Glomerida</tp:taxon-name-part></tp:taxon-name></named-content>; family: <named-content xmlns:xlink="http://www.w3.org/1999/xlink" content-type="dwc:family" xlink:type="simple"><tp:taxon-name><tp:taxon-name-part taxon-name-part-type="family">Glomeridae</tp:taxon-name-part></tp:taxon-name></named-content>; genus: <named-content xmlns:xlink="http://www.w3.org/1999/xlink" content-type="dwc:genus" xlink:type="simple"><tp:taxon-name><tp:taxon-name-part taxon-name-part-type="genus">Trachysphaera</tp:taxon-name-part></tp:taxon-name></named-content>; taxonRank: <named-content xmlns:xlink="http://www.w3.org/1999/xlink" content-type="dwc:taxonRank" xlink:type="simple">species</named-content>; scientificNameAuthorship: <named-content xmlns:xlink="http://www.w3.org/1999/xlink" content-type="dwc:scientificNameAuthorship" xlink:type="simple">(Ribaut 1954)</named-content>; <bold>Location:</bold> locationID: <named-content xmlns:xlink="http://www.w3.org/1999/xlink" content-type="dwc:locationID" xlink:type="simple">2</named-content>; country: <named-content xmlns:xlink="http://www.w3.org/1999/xlink" content-type="dwc:country" xlink:type="simple">Great Britain</named-content>; stateProvince: <named-content xmlns:xlink="http://www.w3.org/1999/xlink" content-type="dwc:stateProvince" xlink:type="simple">Wales</named-content>; locality: <named-content xmlns:xlink="http://www.w3.org/1999/xlink" content-type="dwc:locality" xlink:type="simple">South of Berwick, Bynea, Llanelli, Carmarthenshire</named-content>; <bold>Event:</bold> eventDate: <named-content xmlns:xlink="http://www.w3.org/1999/xlink" content-type="dwc:eventDate" xlink:type="simple">iii.2011</named-content>; year: <named-content xmlns:xlink="http://www.w3.org/1999/xlink" content-type="dwc:year" xlink:type="simple">2011</named-content>; month: <named-content xmlns:xlink="http://www.w3.org/1999/xlink" content-type="dwc:month" xlink:type="simple">3</named-content>; <bold>Record Level:</bold> institutionID: <named-content xmlns:xlink="http://www.w3.org/1999/xlink" content-type="dwc:institutionID" xlink:type="simple">ZFMK</named-content>; collectionID: <named-content xmlns:xlink="http://www.w3.org/1999/xlink" content-type="dwc:collectionID" xlink:type="simple">MYR</named-content></p></list-item><list-item><p><bold>Type status:</bold> <named-content xmlns:xlink="http://www.w3.org/1999/xlink" content-type="dwc:typeStatus" xlink:type="simple">Other material</named-content>. <bold>Occurrence:</bold> catalogNumber: <named-content xmlns:xlink="http://www.w3.org/1999/xlink" content-type="dwc:catalogNumber" xlink:type="simple">908</named-content>; recordedBy: <named-content xmlns:xlink="http://www.w3.org/1999/xlink" content-type="dwc:recordedBy" xlink:type="simple">I. Morgan</named-content>; individualID: <named-content xmlns:xlink="http://www.w3.org/1999/xlink" content-type="dwc:individualID" xlink:type="simple">TW22</named-content>; individualCount: <named-content xmlns:xlink="http://www.w3.org/1999/xlink" content-type="dwc:individualCount" xlink:type="simple">1</named-content>; sex: <named-content xmlns:xlink="http://www.w3.org/1999/xlink" content-type="dwc:sex" xlink:type="simple">female</named-content>; lifeStage: <named-content xmlns:xlink="http://www.w3.org/1999/xlink" content-type="dwc:lifeStage" xlink:type="simple">adult</named-content>; <bold>Taxon:</bold> scientificName: <named-content xmlns:xlink="http://www.w3.org/1999/xlink" content-type="dwc:scientificName" xlink:type="simple">Trachysphaera <italic>lobata</italic></named-content>; phylum: <named-content xmlns:xlink="http://www.w3.org/1999/xlink" content-type="dwc:phylum" xlink:type="simple"><tp:taxon-name><tp:taxon-name-part taxon-name-part-type="phylum">Arthropoda</tp:taxon-name-part></tp:taxon-name></named-content>; class: <named-content xmlns:xlink="http://www.w3.org/1999/xlink" content-type="dwc:class" xlink:type="simple"><tp:taxon-name><tp:taxon-name-part taxon-name-part-type="class">Diplopoda</tp:taxon-name-part></tp:taxon-name></named-content>; order: <named-content xmlns:xlink="http://www.w3.org/1999/xlink" content-type="dwc:order" xlink:type="simple"><tp:taxon-name><tp:taxon-name-part taxon-name-part-type="order">Glomerida</tp:taxon-name-part></tp:taxon-name></named-content>; family: <named-content xmlns:xlink="http://www.w3.org/1999/xlink" content-type="dwc:family" xlink:type="simple"><tp:taxon-name><tp:taxon-name-part taxon-name-part-type="family">Glomeridae</tp:taxon-name-part></tp:taxon-name></named-content>; genus: <named-content xmlns:xlink="http://www.w3.org/1999/xlink" content-type="dwc:genus" xlink:type="simple"><tp:taxon-name><tp:taxon-name-part taxon-name-part-type="genus">Trachysphaera</tp:taxon-name-part></tp:taxon-name></named-content>; taxonRank: <named-content xmlns:xlink="http://www.w3.org/1999/xlink" content-type="dwc:taxonRank" xlink:type="simple">species</named-content>; scientificNameAuthorship: <named-content xmlns:xlink="http://www.w3.org/1999/xlink" content-type="dwc:scientificNameAuthorship" xlink:type="simple">(Ribaut 1954)</named-content>; <bold>Location:</bold> locationID: <named-content xmlns:xlink="http://www.w3.org/1999/xlink" content-type="dwc:locationID" xlink:type="simple">2</named-content>; country: <named-content xmlns:xlink="http://www.w3.org/1999/xlink" content-type="dwc:country" xlink:type="simple">Great Britain</named-content>; stateProvince: <named-content xmlns:xlink="http://www.w3.org/1999/xlink" content-type="dwc:stateProvince" xlink:type="simple">Wales</named-content>; locality: <named-content xmlns:xlink="http://www.w3.org/1999/xlink" content-type="dwc:locality" xlink:type="simple">South of Berwick, Bynea, Llanelli, Carmarthenshire</named-content>; <bold>Event:</bold> eventDate: <named-content xmlns:xlink="http://www.w3.org/1999/xlink" content-type="dwc:eventDate" xlink:type="simple">iii.2011</named-content>; year: <named-content xmlns:xlink="http://www.w3.org/1999/xlink" content-type="dwc:year" xlink:type="simple">2011</named-content>; month: <named-content xmlns:xlink="http://www.w3.org/1999/xlink" content-type="dwc:month" xlink:type="simple">3</named-content>; <bold>Record Level:</bold> institutionID: <named-content xmlns:xlink="http://www.w3.org/1999/xlink" content-type="dwc:institutionID" xlink:type="simple">ZFMK</named-content>; collectionID: <named-content xmlns:xlink="http://www.w3.org/1999/xlink" content-type="dwc:collectionID" xlink:type="simple">MYR</named-content></p></list-item><list-item><p><bold>Type status:</bold> <named-content xmlns:xlink="http://www.w3.org/1999/xlink" content-type="dwc:typeStatus" xlink:type="simple">Other material</named-content>. <bold>Occurrence:</bold> catalogNumber: <named-content xmlns:xlink="http://www.w3.org/1999/xlink" content-type="dwc:catalogNumber" xlink:type="simple">909</named-content>; recordedBy: <named-content xmlns:xlink="http://www.w3.org/1999/xlink" content-type="dwc:recordedBy" xlink:type="simple">I. Morgan</named-content>; individualID: <named-content xmlns:xlink="http://www.w3.org/1999/xlink" content-type="dwc:individualID" xlink:type="simple">TW23</named-content>; individualCount: <named-content xmlns:xlink="http://www.w3.org/1999/xlink" content-type="dwc:individualCount" xlink:type="simple">1</named-content>; sex: <named-content xmlns:xlink="http://www.w3.org/1999/xlink" content-type="dwc:sex" xlink:type="simple">female</named-content>; lifeStage: <named-content xmlns:xlink="http://www.w3.org/1999/xlink" content-type="dwc:lifeStage" xlink:type="simple">adult</named-content>; <bold>Taxon:</bold> scientificName: <named-content xmlns:xlink="http://www.w3.org/1999/xlink" content-type="dwc:scientificName" xlink:type="simple">Trachysphaera <italic>lobata</italic></named-content>; phylum: <named-content xmlns:xlink="http://www.w3.org/1999/xlink" content-type="dwc:phylum" xlink:type="simple"><tp:taxon-name><tp:taxon-name-part taxon-name-part-type="phylum">Arthropoda</tp:taxon-name-part></tp:taxon-name></named-content>; class: <named-content xmlns:xlink="http://www.w3.org/1999/xlink" content-type="dwc:class" xlink:type="simple"><tp:taxon-name><tp:taxon-name-part taxon-name-part-type="class">Diplopoda</tp:taxon-name-part></tp:taxon-name></named-content>; order: <named-content xmlns:xlink="http://www.w3.org/1999/xlink" content-type="dwc:order" xlink:type="simple"><tp:taxon-name><tp:taxon-name-part taxon-name-part-type="order">Glomerida</tp:taxon-name-part></tp:taxon-name></named-content>; family: <named-content xmlns:xlink="http://www.w3.org/1999/xlink" content-type="dwc:family" xlink:type="simple"><tp:taxon-name><tp:taxon-name-part taxon-name-part-type="family">Glomeridae</tp:taxon-name-part></tp:taxon-name></named-content>; genus: <named-content xmlns:xlink="http://www.w3.org/1999/xlink" content-type="dwc:genus" xlink:type="simple"><tp:taxon-name><tp:taxon-name-part taxon-name-part-type="genus">Trachysphaera</tp:taxon-name-part></tp:taxon-name></named-content>; taxonRank: <named-content xmlns:xlink="http://www.w3.org/1999/xlink" content-type="dwc:taxonRank" xlink:type="simple">species</named-content>; scientificNameAuthorship: <named-content xmlns:xlink="http://www.w3.org/1999/xlink" content-type="dwc:scientificNameAuthorship" xlink:type="simple">(Ribaut 1954)</named-content>; <bold>Location:</bold> locationID: <named-content xmlns:xlink="http://www.w3.org/1999/xlink" content-type="dwc:locationID" xlink:type="simple">2</named-content>; country: <named-content xmlns:xlink="http://www.w3.org/1999/xlink" content-type="dwc:country" xlink:type="simple">Great Britain</named-content>; stateProvince: <named-content xmlns:xlink="http://www.w3.org/1999/xlink" content-type="dwc:stateProvince" xlink:type="simple">Wales</named-content>; locality: <named-content xmlns:xlink="http://www.w3.org/1999/xlink" content-type="dwc:locality" xlink:type="simple">South of Berwick, Bynea, Llanelli, Carmarthenshire</named-content>; <bold>Event:</bold> eventDate: <named-content xmlns:xlink="http://www.w3.org/1999/xlink" content-type="dwc:eventDate" xlink:type="simple">iii.2011</named-content>; year: <named-content xmlns:xlink="http://www.w3.org/1999/xlink" content-type="dwc:year" xlink:type="simple">2011</named-content>; month: <named-content xmlns:xlink="http://www.w3.org/1999/xlink" content-type="dwc:month" xlink:type="simple">3</named-content>; <bold>Record Level:</bold> institutionID: <named-content xmlns:xlink="http://www.w3.org/1999/xlink" content-type="dwc:institutionID" xlink:type="simple">ZFMK</named-content>; collectionID: <named-content xmlns:xlink="http://www.w3.org/1999/xlink" content-type="dwc:collectionID" xlink:type="simple">MYR</named-content></p></list-item><list-item><p><bold>Type status:</bold> <named-content xmlns:xlink="http://www.w3.org/1999/xlink" content-type="dwc:typeStatus" xlink:type="simple">Other material</named-content>. <bold>Occurrence:</bold> catalogNumber: <named-content xmlns:xlink="http://www.w3.org/1999/xlink" content-type="dwc:catalogNumber" xlink:type="simple">910</named-content>; recordedBy: <named-content xmlns:xlink="http://www.w3.org/1999/xlink" content-type="dwc:recordedBy" xlink:type="simple">I. Morgan</named-content>; individualID: <named-content xmlns:xlink="http://www.w3.org/1999/xlink" content-type="dwc:individualID" xlink:type="simple">TW24</named-content>; individualCount: <named-content xmlns:xlink="http://www.w3.org/1999/xlink" content-type="dwc:individualCount" xlink:type="simple">1</named-content>; sex: <named-content xmlns:xlink="http://www.w3.org/1999/xlink" content-type="dwc:sex" xlink:type="simple">female</named-content>; lifeStage: <named-content xmlns:xlink="http://www.w3.org/1999/xlink" content-type="dwc:lifeStage" xlink:type="simple">adult</named-content>; <bold>Taxon:</bold> scientificName: <named-content xmlns:xlink="http://www.w3.org/1999/xlink" content-type="dwc:scientificName" xlink:type="simple">Trachysphaera <italic>lobata</italic></named-content>; phylum: <named-content xmlns:xlink="http://www.w3.org/1999/xlink" content-type="dwc:phylum" xlink:type="simple"><tp:taxon-name><tp:taxon-name-part taxon-name-part-type="phylum">Arthropoda</tp:taxon-name-part></tp:taxon-name></named-content>; class: <named-content xmlns:xlink="http://www.w3.org/1999/xlink" content-type="dwc:class" xlink:type="simple"><tp:taxon-name><tp:taxon-name-part taxon-name-part-type="class">Diplopoda</tp:taxon-name-part></tp:taxon-name></named-content>; order: <named-content xmlns:xlink="http://www.w3.org/1999/xlink" content-type="dwc:order" xlink:type="simple"><tp:taxon-name><tp:taxon-name-part taxon-name-part-type="order">Glomerida</tp:taxon-name-part></tp:taxon-name></named-content>; family: <named-content xmlns:xlink="http://www.w3.org/1999/xlink" content-type="dwc:family" xlink:type="simple"><tp:taxon-name><tp:taxon-name-part taxon-name-part-type="family">Glomeridae</tp:taxon-name-part></tp:taxon-name></named-content>; genus: <named-content xmlns:xlink="http://www.w3.org/1999/xlink" content-type="dwc:genus" xlink:type="simple"><tp:taxon-name><tp:taxon-name-part taxon-name-part-type="genus">Trachysphaera</tp:taxon-name-part></tp:taxon-name></named-content>; taxonRank: <named-content xmlns:xlink="http://www.w3.org/1999/xlink" content-type="dwc:taxonRank" xlink:type="simple">species</named-content>; scientificNameAuthorship: <named-content xmlns:xlink="http://www.w3.org/1999/xlink" content-type="dwc:scientificNameAuthorship" xlink:type="simple">(Ribaut 1954)</named-content>; <bold>Location:</bold> locationID: <named-content xmlns:xlink="http://www.w3.org/1999/xlink" content-type="dwc:locationID" xlink:type="simple">2</named-content>; country: <named-content xmlns:xlink="http://www.w3.org/1999/xlink" content-type="dwc:country" xlink:type="simple">Great Britain</named-content>; stateProvince: <named-content xmlns:xlink="http://www.w3.org/1999/xlink" content-type="dwc:stateProvince" xlink:type="simple">Wales</named-content>; locality: <named-content xmlns:xlink="http://www.w3.org/1999/xlink" content-type="dwc:locality" xlink:type="simple">South of Berwick, Bynea, Llanelli, Carmarthenshire</named-content>; <bold>Event:</bold> eventDate: <named-content xmlns:xlink="http://www.w3.org/1999/xlink" content-type="dwc:eventDate" xlink:type="simple">iii.2011</named-content>; year: <named-content xmlns:xlink="http://www.w3.org/1999/xlink" content-type="dwc:year" xlink:type="simple">2011</named-content>; month: <named-content xmlns:xlink="http://www.w3.org/1999/xlink" content-type="dwc:month" xlink:type="simple">3</named-content>; <bold>Record Level:</bold> institutionID: <named-content xmlns:xlink="http://www.w3.org/1999/xlink" content-type="dwc:institutionID" xlink:type="simple">ZFMK</named-content>; collectionID: <named-content xmlns:xlink="http://www.w3.org/1999/xlink" content-type="dwc:collectionID" xlink:type="simple">MYR</named-content></p></list-item><list-item><p><bold>Type status:</bold> <named-content xmlns:xlink="http://www.w3.org/1999/xlink" content-type="dwc:typeStatus" xlink:type="simple">Other material</named-content>. <bold>Occurrence:</bold> catalogNumber: <named-content xmlns:xlink="http://www.w3.org/1999/xlink" content-type="dwc:catalogNumber" xlink:type="simple">911</named-content>; recordedBy: <named-content xmlns:xlink="http://www.w3.org/1999/xlink" content-type="dwc:recordedBy" xlink:type="simple">I. Morgan</named-content>; individualID: <named-content xmlns:xlink="http://www.w3.org/1999/xlink" content-type="dwc:individualID" xlink:type="simple">TW25</named-content>; individualCount: <named-content xmlns:xlink="http://www.w3.org/1999/xlink" content-type="dwc:individualCount" xlink:type="simple">1</named-content>; sex: <named-content xmlns:xlink="http://www.w3.org/1999/xlink" content-type="dwc:sex" xlink:type="simple">female</named-content>; lifeStage: <named-content xmlns:xlink="http://www.w3.org/1999/xlink" content-type="dwc:lifeStage" xlink:type="simple">adult</named-content>; <bold>Taxon:</bold> scientificName: <named-content xmlns:xlink="http://www.w3.org/1999/xlink" content-type="dwc:scientificName" xlink:type="simple">Trachysphaera <italic>lobata</italic></named-content>; phylum: <named-content xmlns:xlink="http://www.w3.org/1999/xlink" content-type="dwc:phylum" xlink:type="simple"><tp:taxon-name><tp:taxon-name-part taxon-name-part-type="phylum">Arthropoda</tp:taxon-name-part></tp:taxon-name></named-content>; class: <named-content xmlns:xlink="http://www.w3.org/1999/xlink" content-type="dwc:class" xlink:type="simple"><tp:taxon-name><tp:taxon-name-part taxon-name-part-type="class">Diplopoda</tp:taxon-name-part></tp:taxon-name></named-content>; order: <named-content xmlns:xlink="http://www.w3.org/1999/xlink" content-type="dwc:order" xlink:type="simple"><tp:taxon-name><tp:taxon-name-part taxon-name-part-type="order">Glomerida</tp:taxon-name-part></tp:taxon-name></named-content>; family: <named-content xmlns:xlink="http://www.w3.org/1999/xlink" content-type="dwc:family" xlink:type="simple"><tp:taxon-name><tp:taxon-name-part taxon-name-part-type="family">Glomeridae</tp:taxon-name-part></tp:taxon-name></named-content>; genus: <named-content xmlns:xlink="http://www.w3.org/1999/xlink" content-type="dwc:genus" xlink:type="simple"><tp:taxon-name><tp:taxon-name-part taxon-name-part-type="genus">Trachysphaera</tp:taxon-name-part></tp:taxon-name></named-content>; taxonRank: <named-content xmlns:xlink="http://www.w3.org/1999/xlink" content-type="dwc:taxonRank" xlink:type="simple">species</named-content>; scientificNameAuthorship: <named-content xmlns:xlink="http://www.w3.org/1999/xlink" content-type="dwc:scientificNameAuthorship" xlink:type="simple">(Ribaut 1954)</named-content>; <bold>Location:</bold> locationID: <named-content xmlns:xlink="http://www.w3.org/1999/xlink" content-type="dwc:locationID" xlink:type="simple">2</named-content>; country: <named-content xmlns:xlink="http://www.w3.org/1999/xlink" content-type="dwc:country" xlink:type="simple">Great Britain</named-content>; stateProvince: <named-content xmlns:xlink="http://www.w3.org/1999/xlink" content-type="dwc:stateProvince" xlink:type="simple">Wales</named-content>; locality: <named-content xmlns:xlink="http://www.w3.org/1999/xlink" content-type="dwc:locality" xlink:type="simple">South of Berwick, Bynea, Llanelli, Carmarthenshire</named-content>; <bold>Event:</bold> eventDate: <named-content xmlns:xlink="http://www.w3.org/1999/xlink" content-type="dwc:eventDate" xlink:type="simple">iii.2011</named-content>; year: <named-content xmlns:xlink="http://www.w3.org/1999/xlink" content-type="dwc:year" xlink:type="simple">2011</named-content>; month: <named-content xmlns:xlink="http://www.w3.org/1999/xlink" content-type="dwc:month" xlink:type="simple">3</named-content>; <bold>Record Level:</bold> institutionID: <named-content xmlns:xlink="http://www.w3.org/1999/xlink" content-type="dwc:institutionID" xlink:type="simple">ZFMK</named-content>; collectionID: <named-content xmlns:xlink="http://www.w3.org/1999/xlink" content-type="dwc:collectionID" xlink:type="simple">MYR</named-content></p></list-item><list-item><p><bold>Type status:</bold> <named-content xmlns:xlink="http://www.w3.org/1999/xlink" content-type="dwc:typeStatus" xlink:type="simple">Other material</named-content>. <bold>Occurrence:</bold> catalogNumber: <named-content xmlns:xlink="http://www.w3.org/1999/xlink" content-type="dwc:catalogNumber" xlink:type="simple">912</named-content>; recordedBy: <named-content xmlns:xlink="http://www.w3.org/1999/xlink" content-type="dwc:recordedBy" xlink:type="simple">I. Morgan</named-content>; individualID: <named-content xmlns:xlink="http://www.w3.org/1999/xlink" content-type="dwc:individualID" xlink:type="simple">TW26</named-content>; individualCount: <named-content xmlns:xlink="http://www.w3.org/1999/xlink" content-type="dwc:individualCount" xlink:type="simple">1</named-content>; sex: <named-content xmlns:xlink="http://www.w3.org/1999/xlink" content-type="dwc:sex" xlink:type="simple">female</named-content>; lifeStage: <named-content xmlns:xlink="http://www.w3.org/1999/xlink" content-type="dwc:lifeStage" xlink:type="simple">adult</named-content>; <bold>Taxon:</bold> scientificName: <named-content xmlns:xlink="http://www.w3.org/1999/xlink" content-type="dwc:scientificName" xlink:type="simple">Trachysphaera <italic>lobata</italic></named-content>; phylum: <named-content xmlns:xlink="http://www.w3.org/1999/xlink" content-type="dwc:phylum" xlink:type="simple"><tp:taxon-name><tp:taxon-name-part taxon-name-part-type="phylum">Arthropoda</tp:taxon-name-part></tp:taxon-name></named-content>; class: <named-content xmlns:xlink="http://www.w3.org/1999/xlink" content-type="dwc:class" xlink:type="simple"><tp:taxon-name><tp:taxon-name-part taxon-name-part-type="class">Diplopoda</tp:taxon-name-part></tp:taxon-name></named-content>; order: <named-content xmlns:xlink="http://www.w3.org/1999/xlink" content-type="dwc:order" xlink:type="simple"><tp:taxon-name><tp:taxon-name-part taxon-name-part-type="order">Glomerida</tp:taxon-name-part></tp:taxon-name></named-content>; family: <named-content xmlns:xlink="http://www.w3.org/1999/xlink" content-type="dwc:family" xlink:type="simple"><tp:taxon-name><tp:taxon-name-part taxon-name-part-type="family">Glomeridae</tp:taxon-name-part></tp:taxon-name></named-content>; genus: <named-content xmlns:xlink="http://www.w3.org/1999/xlink" content-type="dwc:genus" xlink:type="simple"><tp:taxon-name><tp:taxon-name-part taxon-name-part-type="genus">Trachysphaera</tp:taxon-name-part></tp:taxon-name></named-content>; taxonRank: <named-content xmlns:xlink="http://www.w3.org/1999/xlink" content-type="dwc:taxonRank" xlink:type="simple">species</named-content>; scientificNameAuthorship: <named-content xmlns:xlink="http://www.w3.org/1999/xlink" content-type="dwc:scientificNameAuthorship" xlink:type="simple">(Ribaut 1954)</named-content>; <bold>Location:</bold> locationID: <named-content xmlns:xlink="http://www.w3.org/1999/xlink" content-type="dwc:locationID" xlink:type="simple">2</named-content>; country: <named-content xmlns:xlink="http://www.w3.org/1999/xlink" content-type="dwc:country" xlink:type="simple">Great Britain</named-content>; stateProvince: <named-content xmlns:xlink="http://www.w3.org/1999/xlink" content-type="dwc:stateProvince" xlink:type="simple">Wales</named-content>; locality: <named-content xmlns:xlink="http://www.w3.org/1999/xlink" content-type="dwc:locality" xlink:type="simple">South of Berwick, Bynea, Llanelli, Carmarthenshire</named-content>; <bold>Event:</bold> eventDate: <named-content xmlns:xlink="http://www.w3.org/1999/xlink" content-type="dwc:eventDate" xlink:type="simple">iii.2011</named-content>; year: <named-content xmlns:xlink="http://www.w3.org/1999/xlink" content-type="dwc:year" xlink:type="simple">2011</named-content>; month: <named-content xmlns:xlink="http://www.w3.org/1999/xlink" content-type="dwc:month" xlink:type="simple">3</named-content>; <bold>Record Level:</bold> institutionID: <named-content xmlns:xlink="http://www.w3.org/1999/xlink" content-type="dwc:institutionID" xlink:type="simple">ZFMK</named-content>; collectionID: <named-content xmlns:xlink="http://www.w3.org/1999/xlink" content-type="dwc:collectionID" xlink:type="simple">MYR</named-content></p></list-item><list-item><p><bold>Type status:</bold> <named-content xmlns:xlink="http://www.w3.org/1999/xlink" content-type="dwc:typeStatus" xlink:type="simple">Other material</named-content>. <bold>Occurrence:</bold> catalogNumber: <named-content xmlns:xlink="http://www.w3.org/1999/xlink" content-type="dwc:catalogNumber" xlink:type="simple">913</named-content>; recordedBy: <named-content xmlns:xlink="http://www.w3.org/1999/xlink" content-type="dwc:recordedBy" xlink:type="simple">I. Morgan</named-content>; individualID: <named-content xmlns:xlink="http://www.w3.org/1999/xlink" content-type="dwc:individualID" xlink:type="simple">TW27</named-content>; individualCount: <named-content xmlns:xlink="http://www.w3.org/1999/xlink" content-type="dwc:individualCount" xlink:type="simple">1</named-content>; sex: <named-content xmlns:xlink="http://www.w3.org/1999/xlink" content-type="dwc:sex" xlink:type="simple">female</named-content>; lifeStage: <named-content xmlns:xlink="http://www.w3.org/1999/xlink" content-type="dwc:lifeStage" xlink:type="simple">adult</named-content>; <bold>Taxon:</bold> scientificName: <named-content xmlns:xlink="http://www.w3.org/1999/xlink" content-type="dwc:scientificName" xlink:type="simple">Trachysphaera <italic>lobata</italic></named-content>; phylum: <named-content xmlns:xlink="http://www.w3.org/1999/xlink" content-type="dwc:phylum" xlink:type="simple"><tp:taxon-name><tp:taxon-name-part taxon-name-part-type="phylum">Arthropoda</tp:taxon-name-part></tp:taxon-name></named-content>; class: <named-content xmlns:xlink="http://www.w3.org/1999/xlink" content-type="dwc:class" xlink:type="simple"><tp:taxon-name><tp:taxon-name-part taxon-name-part-type="class">Diplopoda</tp:taxon-name-part></tp:taxon-name></named-content>; order: <named-content xmlns:xlink="http://www.w3.org/1999/xlink" content-type="dwc:order" xlink:type="simple"><tp:taxon-name><tp:taxon-name-part taxon-name-part-type="order">Glomerida</tp:taxon-name-part></tp:taxon-name></named-content>; family: <named-content xmlns:xlink="http://www.w3.org/1999/xlink" content-type="dwc:family" xlink:type="simple"><tp:taxon-name><tp:taxon-name-part taxon-name-part-type="family">Glomeridae</tp:taxon-name-part></tp:taxon-name></named-content>; genus: <named-content xmlns:xlink="http://www.w3.org/1999/xlink" content-type="dwc:genus" xlink:type="simple"><tp:taxon-name><tp:taxon-name-part taxon-name-part-type="genus">Trachysphaera</tp:taxon-name-part></tp:taxon-name></named-content>; taxonRank: <named-content xmlns:xlink="http://www.w3.org/1999/xlink" content-type="dwc:taxonRank" xlink:type="simple">species</named-content>; scientificNameAuthorship: <named-content xmlns:xlink="http://www.w3.org/1999/xlink" content-type="dwc:scientificNameAuthorship" xlink:type="simple">(Ribaut 1954)</named-content>; <bold>Location:</bold> locationID: <named-content xmlns:xlink="http://www.w3.org/1999/xlink" content-type="dwc:locationID" xlink:type="simple">2</named-content>; country: <named-content xmlns:xlink="http://www.w3.org/1999/xlink" content-type="dwc:country" xlink:type="simple">Great Britain</named-content>; stateProvince: <named-content xmlns:xlink="http://www.w3.org/1999/xlink" content-type="dwc:stateProvince" xlink:type="simple">Wales</named-content>; locality: <named-content xmlns:xlink="http://www.w3.org/1999/xlink" content-type="dwc:locality" xlink:type="simple">South of Berwick, Bynea, Llanelli, Carmarthenshire</named-content>; <bold>Event:</bold> eventDate: <named-content xmlns:xlink="http://www.w3.org/1999/xlink" content-type="dwc:eventDate" xlink:type="simple">iii.2011</named-content>; year: <named-content xmlns:xlink="http://www.w3.org/1999/xlink" content-type="dwc:year" xlink:type="simple">2011</named-content>; month: <named-content xmlns:xlink="http://www.w3.org/1999/xlink" content-type="dwc:month" xlink:type="simple">3</named-content>; <bold>Record Level:</bold> institutionID: <named-content xmlns:xlink="http://www.w3.org/1999/xlink" content-type="dwc:institutionID" xlink:type="simple">ZFMK</named-content>; collectionID: <named-content xmlns:xlink="http://www.w3.org/1999/xlink" content-type="dwc:collectionID" xlink:type="simple">MYR</named-content></p></list-item><list-item><p><bold>Type status:</bold> <named-content xmlns:xlink="http://www.w3.org/1999/xlink" content-type="dwc:typeStatus" xlink:type="simple">Other material</named-content>. <bold>Occurrence:</bold> catalogNumber: <named-content xmlns:xlink="http://www.w3.org/1999/xlink" content-type="dwc:catalogNumber" xlink:type="simple">914</named-content>; recordedBy: <named-content xmlns:xlink="http://www.w3.org/1999/xlink" content-type="dwc:recordedBy" xlink:type="simple">I. Morgan</named-content>; individualID: <named-content xmlns:xlink="http://www.w3.org/1999/xlink" content-type="dwc:individualID" xlink:type="simple">TW28</named-content>; individualCount: <named-content xmlns:xlink="http://www.w3.org/1999/xlink" content-type="dwc:individualCount" xlink:type="simple">1</named-content>; sex: <named-content xmlns:xlink="http://www.w3.org/1999/xlink" content-type="dwc:sex" xlink:type="simple">female</named-content>; lifeStage: <named-content xmlns:xlink="http://www.w3.org/1999/xlink" content-type="dwc:lifeStage" xlink:type="simple">adult</named-content>; <bold>Taxon:</bold> scientificName: <named-content xmlns:xlink="http://www.w3.org/1999/xlink" content-type="dwc:scientificName" xlink:type="simple">Trachysphaera <italic>lobata</italic></named-content>; phylum: <named-content xmlns:xlink="http://www.w3.org/1999/xlink" content-type="dwc:phylum" xlink:type="simple"><tp:taxon-name><tp:taxon-name-part taxon-name-part-type="phylum">Arthropoda</tp:taxon-name-part></tp:taxon-name></named-content>; class: <named-content xmlns:xlink="http://www.w3.org/1999/xlink" content-type="dwc:class" xlink:type="simple"><tp:taxon-name><tp:taxon-name-part taxon-name-part-type="class">Diplopoda</tp:taxon-name-part></tp:taxon-name></named-content>; order: <named-content xmlns:xlink="http://www.w3.org/1999/xlink" content-type="dwc:order" xlink:type="simple"><tp:taxon-name><tp:taxon-name-part taxon-name-part-type="order">Glomerida</tp:taxon-name-part></tp:taxon-name></named-content>; family: <named-content xmlns:xlink="http://www.w3.org/1999/xlink" content-type="dwc:family" xlink:type="simple"><tp:taxon-name><tp:taxon-name-part taxon-name-part-type="family">Glomeridae</tp:taxon-name-part></tp:taxon-name></named-content>; genus: <named-content xmlns:xlink="http://www.w3.org/1999/xlink" content-type="dwc:genus" xlink:type="simple"><tp:taxon-name><tp:taxon-name-part taxon-name-part-type="genus">Trachysphaera</tp:taxon-name-part></tp:taxon-name></named-content>; taxonRank: <named-content xmlns:xlink="http://www.w3.org/1999/xlink" content-type="dwc:taxonRank" xlink:type="simple">species</named-content>; scientificNameAuthorship: <named-content xmlns:xlink="http://www.w3.org/1999/xlink" content-type="dwc:scientificNameAuthorship" xlink:type="simple">(Ribaut 1954)</named-content>; <bold>Location:</bold> locationID: <named-content xmlns:xlink="http://www.w3.org/1999/xlink" content-type="dwc:locationID" xlink:type="simple">2</named-content>; country: <named-content xmlns:xlink="http://www.w3.org/1999/xlink" content-type="dwc:country" xlink:type="simple">Great Britain</named-content>; stateProvince: <named-content xmlns:xlink="http://www.w3.org/1999/xlink" content-type="dwc:stateProvince" xlink:type="simple">Wales</named-content>; locality: <named-content xmlns:xlink="http://www.w3.org/1999/xlink" content-type="dwc:locality" xlink:type="simple">South of Berwick, Bynea, Llanelli, Carmarthenshire</named-content>; <bold>Event:</bold> eventDate: <named-content xmlns:xlink="http://www.w3.org/1999/xlink" content-type="dwc:eventDate" xlink:type="simple">iii.2011</named-content>; year: <named-content xmlns:xlink="http://www.w3.org/1999/xlink" content-type="dwc:year" xlink:type="simple">2011</named-content>; month: <named-content xmlns:xlink="http://www.w3.org/1999/xlink" content-type="dwc:month" xlink:type="simple">3</named-content>; <bold>Record Level:</bold> institutionID: <named-content xmlns:xlink="http://www.w3.org/1999/xlink" content-type="dwc:institutionID" xlink:type="simple">ZFMK</named-content>; collectionID: <named-content xmlns:xlink="http://www.w3.org/1999/xlink" content-type="dwc:collectionID" xlink:type="simple">MYR</named-content></p></list-item><list-item><p><bold>Type status:</bold> <named-content xmlns:xlink="http://www.w3.org/1999/xlink" content-type="dwc:typeStatus" xlink:type="simple">Other material</named-content>. <bold>Occurrence:</bold> catalogNumber: <named-content xmlns:xlink="http://www.w3.org/1999/xlink" content-type="dwc:catalogNumber" xlink:type="simple">915</named-content>; recordedBy: <named-content xmlns:xlink="http://www.w3.org/1999/xlink" content-type="dwc:recordedBy" xlink:type="simple">I. Morgan</named-content>; individualID: <named-content xmlns:xlink="http://www.w3.org/1999/xlink" content-type="dwc:individualID" xlink:type="simple">TW29</named-content>; individualCount: <named-content xmlns:xlink="http://www.w3.org/1999/xlink" content-type="dwc:individualCount" xlink:type="simple">1</named-content>; sex: <named-content xmlns:xlink="http://www.w3.org/1999/xlink" content-type="dwc:sex" xlink:type="simple">female</named-content>; lifeStage: <named-content xmlns:xlink="http://www.w3.org/1999/xlink" content-type="dwc:lifeStage" xlink:type="simple">adult</named-content>; <bold>Taxon:</bold> scientificName: <named-content xmlns:xlink="http://www.w3.org/1999/xlink" content-type="dwc:scientificName" xlink:type="simple">Trachysphaera <italic>lobata</italic></named-content>; phylum: <named-content xmlns:xlink="http://www.w3.org/1999/xlink" content-type="dwc:phylum" xlink:type="simple"><tp:taxon-name><tp:taxon-name-part taxon-name-part-type="phylum">Arthropoda</tp:taxon-name-part></tp:taxon-name></named-content>; class: <named-content xmlns:xlink="http://www.w3.org/1999/xlink" content-type="dwc:class" xlink:type="simple"><tp:taxon-name><tp:taxon-name-part taxon-name-part-type="class">Diplopoda</tp:taxon-name-part></tp:taxon-name></named-content>; order: <named-content xmlns:xlink="http://www.w3.org/1999/xlink" content-type="dwc:order" xlink:type="simple"><tp:taxon-name><tp:taxon-name-part taxon-name-part-type="order">Glomerida</tp:taxon-name-part></tp:taxon-name></named-content>; family: <named-content xmlns:xlink="http://www.w3.org/1999/xlink" content-type="dwc:family" xlink:type="simple"><tp:taxon-name><tp:taxon-name-part taxon-name-part-type="family">Glomeridae</tp:taxon-name-part></tp:taxon-name></named-content>; genus: <named-content xmlns:xlink="http://www.w3.org/1999/xlink" content-type="dwc:genus" xlink:type="simple"><tp:taxon-name><tp:taxon-name-part taxon-name-part-type="genus">Trachysphaera</tp:taxon-name-part></tp:taxon-name></named-content>; taxonRank: <named-content xmlns:xlink="http://www.w3.org/1999/xlink" content-type="dwc:taxonRank" xlink:type="simple">species</named-content>; scientificNameAuthorship: <named-content xmlns:xlink="http://www.w3.org/1999/xlink" content-type="dwc:scientificNameAuthorship" xlink:type="simple">(Ribaut 1954)</named-content>; <bold>Location:</bold> locationID: <named-content xmlns:xlink="http://www.w3.org/1999/xlink" content-type="dwc:locationID" xlink:type="simple">2</named-content>; country: <named-content xmlns:xlink="http://www.w3.org/1999/xlink" content-type="dwc:country" xlink:type="simple">Great Britain</named-content>; stateProvince: <named-content xmlns:xlink="http://www.w3.org/1999/xlink" content-type="dwc:stateProvince" xlink:type="simple">Wales</named-content>; locality: <named-content xmlns:xlink="http://www.w3.org/1999/xlink" content-type="dwc:locality" xlink:type="simple">South of Berwick, Bynea, Llanelli, Carmarthenshire</named-content>; <bold>Event:</bold> eventDate: <named-content xmlns:xlink="http://www.w3.org/1999/xlink" content-type="dwc:eventDate" xlink:type="simple">iii.2011</named-content>; year: <named-content xmlns:xlink="http://www.w3.org/1999/xlink" content-type="dwc:year" xlink:type="simple">2011</named-content>; month: <named-content xmlns:xlink="http://www.w3.org/1999/xlink" content-type="dwc:month" xlink:type="simple">3</named-content>; <bold>Record Level:</bold> institutionID: <named-content xmlns:xlink="http://www.w3.org/1999/xlink" content-type="dwc:institutionID" xlink:type="simple">ZFMK</named-content>; collectionID: <named-content xmlns:xlink="http://www.w3.org/1999/xlink" content-type="dwc:collectionID" xlink:type="simple">MYR</named-content></p></list-item><list-item><p><bold>Type status:</bold> <named-content xmlns:xlink="http://www.w3.org/1999/xlink" content-type="dwc:typeStatus" xlink:type="simple">Other material</named-content>. <bold>Occurrence:</bold> catalogNumber: <named-content xmlns:xlink="http://www.w3.org/1999/xlink" content-type="dwc:catalogNumber" xlink:type="simple">916</named-content>; recordedBy: <named-content xmlns:xlink="http://www.w3.org/1999/xlink" content-type="dwc:recordedBy" xlink:type="simple">I. Morgan</named-content>; individualID: <named-content xmlns:xlink="http://www.w3.org/1999/xlink" content-type="dwc:individualID" xlink:type="simple">TW30</named-content>; individualCount: <named-content xmlns:xlink="http://www.w3.org/1999/xlink" content-type="dwc:individualCount" xlink:type="simple">1</named-content>; sex: <named-content xmlns:xlink="http://www.w3.org/1999/xlink" content-type="dwc:sex" xlink:type="simple">female</named-content>; lifeStage: <named-content xmlns:xlink="http://www.w3.org/1999/xlink" content-type="dwc:lifeStage" xlink:type="simple">adult</named-content>; <bold>Taxon:</bold> scientificName: <named-content xmlns:xlink="http://www.w3.org/1999/xlink" content-type="dwc:scientificName" xlink:type="simple">Trachysphaera <italic>lobata</italic></named-content>; phylum: <named-content xmlns:xlink="http://www.w3.org/1999/xlink" content-type="dwc:phylum" xlink:type="simple"><tp:taxon-name><tp:taxon-name-part taxon-name-part-type="phylum">Arthropoda</tp:taxon-name-part></tp:taxon-name></named-content>; class: <named-content xmlns:xlink="http://www.w3.org/1999/xlink" content-type="dwc:class" xlink:type="simple"><tp:taxon-name><tp:taxon-name-part taxon-name-part-type="class">Diplopoda</tp:taxon-name-part></tp:taxon-name></named-content>; order: <named-content xmlns:xlink="http://www.w3.org/1999/xlink" content-type="dwc:order" xlink:type="simple"><tp:taxon-name><tp:taxon-name-part taxon-name-part-type="order">Glomerida</tp:taxon-name-part></tp:taxon-name></named-content>; family: <named-content xmlns:xlink="http://www.w3.org/1999/xlink" content-type="dwc:family" xlink:type="simple"><tp:taxon-name><tp:taxon-name-part taxon-name-part-type="family">Glomeridae</tp:taxon-name-part></tp:taxon-name></named-content>; genus: <named-content xmlns:xlink="http://www.w3.org/1999/xlink" content-type="dwc:genus" xlink:type="simple"><tp:taxon-name><tp:taxon-name-part taxon-name-part-type="genus">Trachysphaera</tp:taxon-name-part></tp:taxon-name></named-content>; taxonRank: <named-content xmlns:xlink="http://www.w3.org/1999/xlink" content-type="dwc:taxonRank" xlink:type="simple">species</named-content>; scientificNameAuthorship: <named-content xmlns:xlink="http://www.w3.org/1999/xlink" content-type="dwc:scientificNameAuthorship" xlink:type="simple">(Ribaut 1954)</named-content>; <bold>Location:</bold> locationID: <named-content xmlns:xlink="http://www.w3.org/1999/xlink" content-type="dwc:locationID" xlink:type="simple">2</named-content>; country: <named-content xmlns:xlink="http://www.w3.org/1999/xlink" content-type="dwc:country" xlink:type="simple">Great Britain</named-content>; stateProvince: <named-content xmlns:xlink="http://www.w3.org/1999/xlink" content-type="dwc:stateProvince" xlink:type="simple">Wales</named-content>; locality: <named-content xmlns:xlink="http://www.w3.org/1999/xlink" content-type="dwc:locality" xlink:type="simple">South of Berwick, Bynea, Llanelli, Carmarthenshire</named-content>; <bold>Event:</bold> eventDate: <named-content xmlns:xlink="http://www.w3.org/1999/xlink" content-type="dwc:eventDate" xlink:type="simple">iii.2011</named-content>; year: <named-content xmlns:xlink="http://www.w3.org/1999/xlink" content-type="dwc:year" xlink:type="simple">2011</named-content>; month: <named-content xmlns:xlink="http://www.w3.org/1999/xlink" content-type="dwc:month" xlink:type="simple">3</named-content>; <bold>Record Level:</bold> institutionID: <named-content xmlns:xlink="http://www.w3.org/1999/xlink" content-type="dwc:institutionID" xlink:type="simple">ZFMK</named-content>; collectionID: <named-content xmlns:xlink="http://www.w3.org/1999/xlink" content-type="dwc:collectionID" xlink:type="simple">MYR</named-content></p></list-item><list-item><p><bold>Type status:</bold> <named-content xmlns:xlink="http://www.w3.org/1999/xlink" content-type="dwc:typeStatus" xlink:type="simple">Other material</named-content>. <bold>Occurrence:</bold> catalogNumber: <named-content xmlns:xlink="http://www.w3.org/1999/xlink" content-type="dwc:catalogNumber" xlink:type="simple">917</named-content>; recordedBy: <named-content xmlns:xlink="http://www.w3.org/1999/xlink" content-type="dwc:recordedBy" xlink:type="simple">I. Morgan</named-content>; individualID: <named-content xmlns:xlink="http://www.w3.org/1999/xlink" content-type="dwc:individualID" xlink:type="simple">TW31</named-content>; individualCount: <named-content xmlns:xlink="http://www.w3.org/1999/xlink" content-type="dwc:individualCount" xlink:type="simple">1</named-content>; sex: <named-content xmlns:xlink="http://www.w3.org/1999/xlink" content-type="dwc:sex" xlink:type="simple">female</named-content>; lifeStage: <named-content xmlns:xlink="http://www.w3.org/1999/xlink" content-type="dwc:lifeStage" xlink:type="simple">adult</named-content>; <bold>Taxon:</bold> scientificName: <named-content xmlns:xlink="http://www.w3.org/1999/xlink" content-type="dwc:scientificName" xlink:type="simple">Trachysphaera <italic>lobata</italic></named-content>; phylum: <named-content xmlns:xlink="http://www.w3.org/1999/xlink" content-type="dwc:phylum" xlink:type="simple"><tp:taxon-name><tp:taxon-name-part taxon-name-part-type="phylum">Arthropoda</tp:taxon-name-part></tp:taxon-name></named-content>; class: <named-content xmlns:xlink="http://www.w3.org/1999/xlink" content-type="dwc:class" xlink:type="simple"><tp:taxon-name><tp:taxon-name-part taxon-name-part-type="class">Diplopoda</tp:taxon-name-part></tp:taxon-name></named-content>; order: <named-content xmlns:xlink="http://www.w3.org/1999/xlink" content-type="dwc:order" xlink:type="simple"><tp:taxon-name><tp:taxon-name-part taxon-name-part-type="order">Glomerida</tp:taxon-name-part></tp:taxon-name></named-content>; family: <named-content xmlns:xlink="http://www.w3.org/1999/xlink" content-type="dwc:family" xlink:type="simple"><tp:taxon-name><tp:taxon-name-part taxon-name-part-type="family">Glomeridae</tp:taxon-name-part></tp:taxon-name></named-content>; genus: <named-content xmlns:xlink="http://www.w3.org/1999/xlink" content-type="dwc:genus" xlink:type="simple"><tp:taxon-name><tp:taxon-name-part taxon-name-part-type="genus">Trachysphaera</tp:taxon-name-part></tp:taxon-name></named-content>; taxonRank: <named-content xmlns:xlink="http://www.w3.org/1999/xlink" content-type="dwc:taxonRank" xlink:type="simple">species</named-content>; scientificNameAuthorship: <named-content xmlns:xlink="http://www.w3.org/1999/xlink" content-type="dwc:scientificNameAuthorship" xlink:type="simple">(Ribaut 1954)</named-content>; <bold>Location:</bold> locationID: <named-content xmlns:xlink="http://www.w3.org/1999/xlink" content-type="dwc:locationID" xlink:type="simple">2</named-content>; country: <named-content xmlns:xlink="http://www.w3.org/1999/xlink" content-type="dwc:country" xlink:type="simple">Great Britain</named-content>; stateProvince: <named-content xmlns:xlink="http://www.w3.org/1999/xlink" content-type="dwc:stateProvince" xlink:type="simple">Wales</named-content>; locality: <named-content xmlns:xlink="http://www.w3.org/1999/xlink" content-type="dwc:locality" xlink:type="simple">South of Berwick, Bynea, Llanelli, Carmarthenshire</named-content>; <bold>Event:</bold> eventDate: <named-content xmlns:xlink="http://www.w3.org/1999/xlink" content-type="dwc:eventDate" xlink:type="simple">iii.2011</named-content>; year: <named-content xmlns:xlink="http://www.w3.org/1999/xlink" content-type="dwc:year" xlink:type="simple">2011</named-content>; month: <named-content xmlns:xlink="http://www.w3.org/1999/xlink" content-type="dwc:month" xlink:type="simple">3</named-content>; <bold>Record Level:</bold> institutionID: <named-content xmlns:xlink="http://www.w3.org/1999/xlink" content-type="dwc:institutionID" xlink:type="simple">ZFMK</named-content>; collectionID: <named-content xmlns:xlink="http://www.w3.org/1999/xlink" content-type="dwc:collectionID" xlink:type="simple">MYR</named-content></p></list-item><list-item><p><bold>Type status:</bold> <named-content xmlns:xlink="http://www.w3.org/1999/xlink" content-type="dwc:typeStatus" xlink:type="simple">Other material</named-content>. <bold>Occurrence:</bold> catalogNumber: <named-content xmlns:xlink="http://www.w3.org/1999/xlink" content-type="dwc:catalogNumber" xlink:type="simple">918</named-content>; recordedBy: <named-content xmlns:xlink="http://www.w3.org/1999/xlink" content-type="dwc:recordedBy" xlink:type="simple">I. Morgan</named-content>; individualID: <named-content xmlns:xlink="http://www.w3.org/1999/xlink" content-type="dwc:individualID" xlink:type="simple">TW32</named-content>; individualCount: <named-content xmlns:xlink="http://www.w3.org/1999/xlink" content-type="dwc:individualCount" xlink:type="simple">1</named-content>; sex: <named-content xmlns:xlink="http://www.w3.org/1999/xlink" content-type="dwc:sex" xlink:type="simple">female</named-content>; lifeStage: <named-content xmlns:xlink="http://www.w3.org/1999/xlink" content-type="dwc:lifeStage" xlink:type="simple">adult</named-content>; <bold>Taxon:</bold> scientificName: <named-content xmlns:xlink="http://www.w3.org/1999/xlink" content-type="dwc:scientificName" xlink:type="simple">Trachysphaera <italic>lobata</italic></named-content>; phylum: <named-content xmlns:xlink="http://www.w3.org/1999/xlink" content-type="dwc:phylum" xlink:type="simple"><tp:taxon-name><tp:taxon-name-part taxon-name-part-type="phylum">Arthropoda</tp:taxon-name-part></tp:taxon-name></named-content>; class: <named-content xmlns:xlink="http://www.w3.org/1999/xlink" content-type="dwc:class" xlink:type="simple"><tp:taxon-name><tp:taxon-name-part taxon-name-part-type="class">Diplopoda</tp:taxon-name-part></tp:taxon-name></named-content>; order: <named-content xmlns:xlink="http://www.w3.org/1999/xlink" content-type="dwc:order" xlink:type="simple"><tp:taxon-name><tp:taxon-name-part taxon-name-part-type="order">Glomerida</tp:taxon-name-part></tp:taxon-name></named-content>; family: <named-content xmlns:xlink="http://www.w3.org/1999/xlink" content-type="dwc:family" xlink:type="simple"><tp:taxon-name><tp:taxon-name-part taxon-name-part-type="family">Glomeridae</tp:taxon-name-part></tp:taxon-name></named-content>; genus: <named-content xmlns:xlink="http://www.w3.org/1999/xlink" content-type="dwc:genus" xlink:type="simple"><tp:taxon-name><tp:taxon-name-part taxon-name-part-type="genus">Trachysphaera</tp:taxon-name-part></tp:taxon-name></named-content>; taxonRank: <named-content xmlns:xlink="http://www.w3.org/1999/xlink" content-type="dwc:taxonRank" xlink:type="simple">species</named-content>; scientificNameAuthorship: <named-content xmlns:xlink="http://www.w3.org/1999/xlink" content-type="dwc:scientificNameAuthorship" xlink:type="simple">(Ribaut 1954)</named-content>; <bold>Location:</bold> locationID: <named-content xmlns:xlink="http://www.w3.org/1999/xlink" content-type="dwc:locationID" xlink:type="simple">2</named-content>; country: <named-content xmlns:xlink="http://www.w3.org/1999/xlink" content-type="dwc:country" xlink:type="simple">Great Britain</named-content>; stateProvince: <named-content xmlns:xlink="http://www.w3.org/1999/xlink" content-type="dwc:stateProvince" xlink:type="simple">Wales</named-content>; locality: <named-content xmlns:xlink="http://www.w3.org/1999/xlink" content-type="dwc:locality" xlink:type="simple">South of Berwick, Bynea, Llanelli, Carmarthenshire</named-content>; <bold>Event:</bold> eventDate: <named-content xmlns:xlink="http://www.w3.org/1999/xlink" content-type="dwc:eventDate" xlink:type="simple">iii.2011</named-content>; year: <named-content xmlns:xlink="http://www.w3.org/1999/xlink" content-type="dwc:year" xlink:type="simple">2011</named-content>; month: <named-content xmlns:xlink="http://www.w3.org/1999/xlink" content-type="dwc:month" xlink:type="simple">3</named-content>; <bold>Record Level:</bold> institutionID: <named-content xmlns:xlink="http://www.w3.org/1999/xlink" content-type="dwc:institutionID" xlink:type="simple">ZFMK</named-content>; collectionID: <named-content xmlns:xlink="http://www.w3.org/1999/xlink" content-type="dwc:collectionID" xlink:type="simple">MYR</named-content></p></list-item><list-item><p><bold>Type status:</bold> <named-content xmlns:xlink="http://www.w3.org/1999/xlink" content-type="dwc:typeStatus" xlink:type="simple">Other material</named-content>. <bold>Occurrence:</bold> catalogNumber: <named-content xmlns:xlink="http://www.w3.org/1999/xlink" content-type="dwc:catalogNumber" xlink:type="simple">919</named-content>; recordedBy: <named-content xmlns:xlink="http://www.w3.org/1999/xlink" content-type="dwc:recordedBy" xlink:type="simple">I. Morgan</named-content>; individualID: <named-content xmlns:xlink="http://www.w3.org/1999/xlink" content-type="dwc:individualID" xlink:type="simple">TW33</named-content>; individualCount: <named-content xmlns:xlink="http://www.w3.org/1999/xlink" content-type="dwc:individualCount" xlink:type="simple">1</named-content>; sex: <named-content xmlns:xlink="http://www.w3.org/1999/xlink" content-type="dwc:sex" xlink:type="simple">female</named-content>; lifeStage: <named-content xmlns:xlink="http://www.w3.org/1999/xlink" content-type="dwc:lifeStage" xlink:type="simple">adult</named-content>; <bold>Taxon:</bold> scientificName: <named-content xmlns:xlink="http://www.w3.org/1999/xlink" content-type="dwc:scientificName" xlink:type="simple">Trachysphaera <italic>lobata</italic></named-content>; phylum: <named-content xmlns:xlink="http://www.w3.org/1999/xlink" content-type="dwc:phylum" xlink:type="simple"><tp:taxon-name><tp:taxon-name-part taxon-name-part-type="phylum">Arthropoda</tp:taxon-name-part></tp:taxon-name></named-content>; class: <named-content xmlns:xlink="http://www.w3.org/1999/xlink" content-type="dwc:class" xlink:type="simple"><tp:taxon-name><tp:taxon-name-part taxon-name-part-type="class">Diplopoda</tp:taxon-name-part></tp:taxon-name></named-content>; order: <named-content xmlns:xlink="http://www.w3.org/1999/xlink" content-type="dwc:order" xlink:type="simple"><tp:taxon-name><tp:taxon-name-part taxon-name-part-type="order">Glomerida</tp:taxon-name-part></tp:taxon-name></named-content>; family: <named-content xmlns:xlink="http://www.w3.org/1999/xlink" content-type="dwc:family" xlink:type="simple"><tp:taxon-name><tp:taxon-name-part taxon-name-part-type="family">Glomeridae</tp:taxon-name-part></tp:taxon-name></named-content>; genus: <named-content xmlns:xlink="http://www.w3.org/1999/xlink" content-type="dwc:genus" xlink:type="simple"><tp:taxon-name><tp:taxon-name-part taxon-name-part-type="genus">Trachysphaera</tp:taxon-name-part></tp:taxon-name></named-content>; taxonRank: <named-content xmlns:xlink="http://www.w3.org/1999/xlink" content-type="dwc:taxonRank" xlink:type="simple">species</named-content>; scientificNameAuthorship: <named-content xmlns:xlink="http://www.w3.org/1999/xlink" content-type="dwc:scientificNameAuthorship" xlink:type="simple">(Ribaut 1954)</named-content>; <bold>Location:</bold> locationID: <named-content xmlns:xlink="http://www.w3.org/1999/xlink" content-type="dwc:locationID" xlink:type="simple">2</named-content>; country: <named-content xmlns:xlink="http://www.w3.org/1999/xlink" content-type="dwc:country" xlink:type="simple">Great Britain</named-content>; stateProvince: <named-content xmlns:xlink="http://www.w3.org/1999/xlink" content-type="dwc:stateProvince" xlink:type="simple">Wales</named-content>; locality: <named-content xmlns:xlink="http://www.w3.org/1999/xlink" content-type="dwc:locality" xlink:type="simple">South of Berwick, Bynea, Llanelli, Carmarthenshire</named-content>; <bold>Event:</bold> eventDate: <named-content xmlns:xlink="http://www.w3.org/1999/xlink" content-type="dwc:eventDate" xlink:type="simple">iii.2011</named-content>; year: <named-content xmlns:xlink="http://www.w3.org/1999/xlink" content-type="dwc:year" xlink:type="simple">2011</named-content>; month: <named-content xmlns:xlink="http://www.w3.org/1999/xlink" content-type="dwc:month" xlink:type="simple">3</named-content>; <bold>Record Level:</bold> institutionID: <named-content xmlns:xlink="http://www.w3.org/1999/xlink" content-type="dwc:institutionID" xlink:type="simple">ZFMK</named-content>; collectionID: <named-content xmlns:xlink="http://www.w3.org/1999/xlink" content-type="dwc:collectionID" xlink:type="simple">MYR</named-content></p></list-item><list-item><p><bold>Type status:</bold> <named-content xmlns:xlink="http://www.w3.org/1999/xlink" content-type="dwc:typeStatus" xlink:type="simple">Other material</named-content>. <bold>Occurrence:</bold> catalogNumber: <named-content xmlns:xlink="http://www.w3.org/1999/xlink" content-type="dwc:catalogNumber" xlink:type="simple">920</named-content>; recordedBy: <named-content xmlns:xlink="http://www.w3.org/1999/xlink" content-type="dwc:recordedBy" xlink:type="simple">Dr. Kime</named-content>; individualID: <named-content xmlns:xlink="http://www.w3.org/1999/xlink" content-type="dwc:individualID" xlink:type="simple">TW47</named-content>; individualCount: <named-content xmlns:xlink="http://www.w3.org/1999/xlink" content-type="dwc:individualCount" xlink:type="simple">1</named-content>; sex: <named-content xmlns:xlink="http://www.w3.org/1999/xlink" content-type="dwc:sex" xlink:type="simple">female</named-content>; lifeStage: <named-content xmlns:xlink="http://www.w3.org/1999/xlink" content-type="dwc:lifeStage" xlink:type="simple">adult</named-content>; <bold>Taxon:</bold> scientificName: <named-content xmlns:xlink="http://www.w3.org/1999/xlink" content-type="dwc:scientificName" xlink:type="simple">Trachysphaera <italic>lobata</italic></named-content>; phylum: <named-content xmlns:xlink="http://www.w3.org/1999/xlink" content-type="dwc:phylum" xlink:type="simple"><tp:taxon-name><tp:taxon-name-part taxon-name-part-type="phylum">Arthropoda</tp:taxon-name-part></tp:taxon-name></named-content>; class: <named-content xmlns:xlink="http://www.w3.org/1999/xlink" content-type="dwc:class" xlink:type="simple"><tp:taxon-name><tp:taxon-name-part taxon-name-part-type="class">Diplopoda</tp:taxon-name-part></tp:taxon-name></named-content>; order: <named-content xmlns:xlink="http://www.w3.org/1999/xlink" content-type="dwc:order" xlink:type="simple"><tp:taxon-name><tp:taxon-name-part taxon-name-part-type="order">Glomerida</tp:taxon-name-part></tp:taxon-name></named-content>; family: <named-content xmlns:xlink="http://www.w3.org/1999/xlink" content-type="dwc:family" xlink:type="simple"><tp:taxon-name><tp:taxon-name-part taxon-name-part-type="family">Glomeridae</tp:taxon-name-part></tp:taxon-name></named-content>; genus: <named-content xmlns:xlink="http://www.w3.org/1999/xlink" content-type="dwc:genus" xlink:type="simple"><tp:taxon-name><tp:taxon-name-part taxon-name-part-type="genus">Trachysphaera</tp:taxon-name-part></tp:taxon-name></named-content>; taxonRank: <named-content xmlns:xlink="http://www.w3.org/1999/xlink" content-type="dwc:taxonRank" xlink:type="simple">species</named-content>; scientificNameAuthorship: <named-content xmlns:xlink="http://www.w3.org/1999/xlink" content-type="dwc:scientificNameAuthorship" xlink:type="simple">(Ribaut 1954)</named-content>; <bold>Location:</bold> locationID: <named-content xmlns:xlink="http://www.w3.org/1999/xlink" content-type="dwc:locationID" xlink:type="simple">3</named-content>; country: <named-content xmlns:xlink="http://www.w3.org/1999/xlink" content-type="dwc:country" xlink:type="simple">France</named-content>; stateProvince: <named-content xmlns:xlink="http://www.w3.org/1999/xlink" content-type="dwc:stateProvince" xlink:type="simple">Aquitaine</named-content>; locality: <named-content xmlns:xlink="http://www.w3.org/1999/xlink" content-type="dwc:locality" xlink:type="simple">Dép. Dordogne, Génis, gorge of the River Auvézère</named-content>; <bold>Event:</bold> eventDate: <named-content xmlns:xlink="http://www.w3.org/1999/xlink" content-type="dwc:eventDate" xlink:type="simple">viii.2011</named-content>; year: <named-content xmlns:xlink="http://www.w3.org/1999/xlink" content-type="dwc:year" xlink:type="simple">2011</named-content>; month: <named-content xmlns:xlink="http://www.w3.org/1999/xlink" content-type="dwc:month" xlink:type="simple">8</named-content>; <bold>Record Level:</bold> institutionID: <named-content xmlns:xlink="http://www.w3.org/1999/xlink" content-type="dwc:institutionID" xlink:type="simple">ZFMK</named-content>; collectionID: <named-content xmlns:xlink="http://www.w3.org/1999/xlink" content-type="dwc:collectionID" xlink:type="simple">MYR</named-content></p></list-item><list-item><p><bold>Type status:</bold> <named-content xmlns:xlink="http://www.w3.org/1999/xlink" content-type="dwc:typeStatus" xlink:type="simple">Other material</named-content>. <bold>Occurrence:</bold> catalogNumber: <named-content xmlns:xlink="http://www.w3.org/1999/xlink" content-type="dwc:catalogNumber" xlink:type="simple">921</named-content>; recordedBy: <named-content xmlns:xlink="http://www.w3.org/1999/xlink" content-type="dwc:recordedBy" xlink:type="simple">Dr. Kime</named-content>; individualID: <named-content xmlns:xlink="http://www.w3.org/1999/xlink" content-type="dwc:individualID" xlink:type="simple">TW48</named-content>; individualCount: <named-content xmlns:xlink="http://www.w3.org/1999/xlink" content-type="dwc:individualCount" xlink:type="simple">1</named-content>; sex: <named-content xmlns:xlink="http://www.w3.org/1999/xlink" content-type="dwc:sex" xlink:type="simple">female</named-content>; lifeStage: <named-content xmlns:xlink="http://www.w3.org/1999/xlink" content-type="dwc:lifeStage" xlink:type="simple">adult</named-content>; <bold>Taxon:</bold> scientificName: <named-content xmlns:xlink="http://www.w3.org/1999/xlink" content-type="dwc:scientificName" xlink:type="simple">Trachysphaera <italic>lobata</italic></named-content>; phylum: <named-content xmlns:xlink="http://www.w3.org/1999/xlink" content-type="dwc:phylum" xlink:type="simple"><tp:taxon-name><tp:taxon-name-part taxon-name-part-type="phylum">Arthropoda</tp:taxon-name-part></tp:taxon-name></named-content>; class: <named-content xmlns:xlink="http://www.w3.org/1999/xlink" content-type="dwc:class" xlink:type="simple"><tp:taxon-name><tp:taxon-name-part taxon-name-part-type="class">Diplopoda</tp:taxon-name-part></tp:taxon-name></named-content>; order: <named-content xmlns:xlink="http://www.w3.org/1999/xlink" content-type="dwc:order" xlink:type="simple"><tp:taxon-name><tp:taxon-name-part taxon-name-part-type="order">Glomerida</tp:taxon-name-part></tp:taxon-name></named-content>; family: <named-content xmlns:xlink="http://www.w3.org/1999/xlink" content-type="dwc:family" xlink:type="simple"><tp:taxon-name><tp:taxon-name-part taxon-name-part-type="family">Glomeridae</tp:taxon-name-part></tp:taxon-name></named-content>; genus: <named-content xmlns:xlink="http://www.w3.org/1999/xlink" content-type="dwc:genus" xlink:type="simple"><tp:taxon-name><tp:taxon-name-part taxon-name-part-type="genus">Trachysphaera</tp:taxon-name-part></tp:taxon-name></named-content>; taxonRank: <named-content xmlns:xlink="http://www.w3.org/1999/xlink" content-type="dwc:taxonRank" xlink:type="simple">species</named-content>; scientificNameAuthorship: <named-content xmlns:xlink="http://www.w3.org/1999/xlink" content-type="dwc:scientificNameAuthorship" xlink:type="simple">(Ribaut 1954)</named-content>; <bold>Location:</bold> locationID: <named-content xmlns:xlink="http://www.w3.org/1999/xlink" content-type="dwc:locationID" xlink:type="simple">3</named-content>; country: <named-content xmlns:xlink="http://www.w3.org/1999/xlink" content-type="dwc:country" xlink:type="simple">France</named-content>; stateProvince: <named-content xmlns:xlink="http://www.w3.org/1999/xlink" content-type="dwc:stateProvince" xlink:type="simple">Aquitaine</named-content>; locality: <named-content xmlns:xlink="http://www.w3.org/1999/xlink" content-type="dwc:locality" xlink:type="simple">Dép. Dordogne, Génis, gorge of the River Auvézère</named-content>; <bold>Event:</bold> eventDate: <named-content xmlns:xlink="http://www.w3.org/1999/xlink" content-type="dwc:eventDate" xlink:type="simple">viii.2011</named-content>; year: <named-content xmlns:xlink="http://www.w3.org/1999/xlink" content-type="dwc:year" xlink:type="simple">2011</named-content>; month: <named-content xmlns:xlink="http://www.w3.org/1999/xlink" content-type="dwc:month" xlink:type="simple">8</named-content>; <bold>Record Level:</bold> institutionID: <named-content xmlns:xlink="http://www.w3.org/1999/xlink" content-type="dwc:institutionID" xlink:type="simple">ZFMK</named-content>; collectionID: <named-content xmlns:xlink="http://www.w3.org/1999/xlink" content-type="dwc:collectionID" xlink:type="simple">MYR</named-content></p></list-item><list-item><p><bold>Type status:</bold> <named-content xmlns:xlink="http://www.w3.org/1999/xlink" content-type="dwc:typeStatus" xlink:type="simple">Other material</named-content>. <bold>Occurrence:</bold> catalogNumber: <named-content xmlns:xlink="http://www.w3.org/1999/xlink" content-type="dwc:catalogNumber" xlink:type="simple">922</named-content>; recordedBy: <named-content xmlns:xlink="http://www.w3.org/1999/xlink" content-type="dwc:recordedBy" xlink:type="simple">Dr. Kime</named-content>; individualID: <named-content xmlns:xlink="http://www.w3.org/1999/xlink" content-type="dwc:individualID" xlink:type="simple">TW49</named-content>; individualCount: <named-content xmlns:xlink="http://www.w3.org/1999/xlink" content-type="dwc:individualCount" xlink:type="simple">1</named-content>; sex: <named-content xmlns:xlink="http://www.w3.org/1999/xlink" content-type="dwc:sex" xlink:type="simple">female</named-content>; lifeStage: <named-content xmlns:xlink="http://www.w3.org/1999/xlink" content-type="dwc:lifeStage" xlink:type="simple">adult</named-content>; <bold>Taxon:</bold> scientificName: <named-content xmlns:xlink="http://www.w3.org/1999/xlink" content-type="dwc:scientificName" xlink:type="simple">Trachysphaera <italic>lobata</italic></named-content>; phylum: <named-content xmlns:xlink="http://www.w3.org/1999/xlink" content-type="dwc:phylum" xlink:type="simple"><tp:taxon-name><tp:taxon-name-part taxon-name-part-type="phylum">Arthropoda</tp:taxon-name-part></tp:taxon-name></named-content>; class: <named-content xmlns:xlink="http://www.w3.org/1999/xlink" content-type="dwc:class" xlink:type="simple"><tp:taxon-name><tp:taxon-name-part taxon-name-part-type="class">Diplopoda</tp:taxon-name-part></tp:taxon-name></named-content>; order: <named-content xmlns:xlink="http://www.w3.org/1999/xlink" content-type="dwc:order" xlink:type="simple"><tp:taxon-name><tp:taxon-name-part taxon-name-part-type="order">Glomerida</tp:taxon-name-part></tp:taxon-name></named-content>; family: <named-content xmlns:xlink="http://www.w3.org/1999/xlink" content-type="dwc:family" xlink:type="simple"><tp:taxon-name><tp:taxon-name-part taxon-name-part-type="family">Glomeridae</tp:taxon-name-part></tp:taxon-name></named-content>; genus: <named-content xmlns:xlink="http://www.w3.org/1999/xlink" content-type="dwc:genus" xlink:type="simple"><tp:taxon-name><tp:taxon-name-part taxon-name-part-type="genus">Trachysphaera</tp:taxon-name-part></tp:taxon-name></named-content>; taxonRank: <named-content xmlns:xlink="http://www.w3.org/1999/xlink" content-type="dwc:taxonRank" xlink:type="simple">species</named-content>; scientificNameAuthorship: <named-content xmlns:xlink="http://www.w3.org/1999/xlink" content-type="dwc:scientificNameAuthorship" xlink:type="simple">(Ribaut 1954)</named-content>; <bold>Location:</bold> locationID: <named-content xmlns:xlink="http://www.w3.org/1999/xlink" content-type="dwc:locationID" xlink:type="simple">3</named-content>; country: <named-content xmlns:xlink="http://www.w3.org/1999/xlink" content-type="dwc:country" xlink:type="simple">France</named-content>; stateProvince: <named-content xmlns:xlink="http://www.w3.org/1999/xlink" content-type="dwc:stateProvince" xlink:type="simple">Aquitaine</named-content>; locality: <named-content xmlns:xlink="http://www.w3.org/1999/xlink" content-type="dwc:locality" xlink:type="simple">Dép. Dordogne, Génis, gorge of the River Auvézère</named-content>; <bold>Event:</bold> eventDate: <named-content xmlns:xlink="http://www.w3.org/1999/xlink" content-type="dwc:eventDate" xlink:type="simple">viii.2011</named-content>; year: <named-content xmlns:xlink="http://www.w3.org/1999/xlink" content-type="dwc:year" xlink:type="simple">2011</named-content>; month: <named-content xmlns:xlink="http://www.w3.org/1999/xlink" content-type="dwc:month" xlink:type="simple">8</named-content>; <bold>Record Level:</bold> institutionID: <named-content xmlns:xlink="http://www.w3.org/1999/xlink" content-type="dwc:institutionID" xlink:type="simple">ZFMK</named-content>; collectionID: <named-content xmlns:xlink="http://www.w3.org/1999/xlink" content-type="dwc:collectionID" xlink:type="simple">MYR</named-content></p></list-item><list-item><p><bold>Type status:</bold> <named-content xmlns:xlink="http://www.w3.org/1999/xlink" content-type="dwc:typeStatus" xlink:type="simple">Other material</named-content>. <bold>Occurrence:</bold> catalogNumber: <named-content xmlns:xlink="http://www.w3.org/1999/xlink" content-type="dwc:catalogNumber" xlink:type="simple">923</named-content>; recordedBy: <named-content xmlns:xlink="http://www.w3.org/1999/xlink" content-type="dwc:recordedBy" xlink:type="simple">Dr. Kime</named-content>; individualID: <named-content xmlns:xlink="http://www.w3.org/1999/xlink" content-type="dwc:individualID" xlink:type="simple">TW50</named-content>; individualCount: <named-content xmlns:xlink="http://www.w3.org/1999/xlink" content-type="dwc:individualCount" xlink:type="simple">1</named-content>; sex: <named-content xmlns:xlink="http://www.w3.org/1999/xlink" content-type="dwc:sex" xlink:type="simple">female</named-content>; lifeStage: <named-content xmlns:xlink="http://www.w3.org/1999/xlink" content-type="dwc:lifeStage" xlink:type="simple">adult</named-content>; <bold>Taxon:</bold> scientificName: <named-content xmlns:xlink="http://www.w3.org/1999/xlink" content-type="dwc:scientificName" xlink:type="simple">Trachysphaera <italic>lobata</italic></named-content>; phylum: <named-content xmlns:xlink="http://www.w3.org/1999/xlink" content-type="dwc:phylum" xlink:type="simple"><tp:taxon-name><tp:taxon-name-part taxon-name-part-type="phylum">Arthropoda</tp:taxon-name-part></tp:taxon-name></named-content>; class: <named-content xmlns:xlink="http://www.w3.org/1999/xlink" content-type="dwc:class" xlink:type="simple"><tp:taxon-name><tp:taxon-name-part taxon-name-part-type="class">Diplopoda</tp:taxon-name-part></tp:taxon-name></named-content>; order: <named-content xmlns:xlink="http://www.w3.org/1999/xlink" content-type="dwc:order" xlink:type="simple"><tp:taxon-name><tp:taxon-name-part taxon-name-part-type="order">Glomerida</tp:taxon-name-part></tp:taxon-name></named-content>; family: <named-content xmlns:xlink="http://www.w3.org/1999/xlink" content-type="dwc:family" xlink:type="simple"><tp:taxon-name><tp:taxon-name-part taxon-name-part-type="family">Glomeridae</tp:taxon-name-part></tp:taxon-name></named-content>; genus: <named-content xmlns:xlink="http://www.w3.org/1999/xlink" content-type="dwc:genus" xlink:type="simple"><tp:taxon-name><tp:taxon-name-part taxon-name-part-type="genus">Trachysphaera</tp:taxon-name-part></tp:taxon-name></named-content>; taxonRank: <named-content xmlns:xlink="http://www.w3.org/1999/xlink" content-type="dwc:taxonRank" xlink:type="simple">species</named-content>; scientificNameAuthorship: <named-content xmlns:xlink="http://www.w3.org/1999/xlink" content-type="dwc:scientificNameAuthorship" xlink:type="simple">(Ribaut 1954)</named-content>; <bold>Location:</bold> locationID: <named-content xmlns:xlink="http://www.w3.org/1999/xlink" content-type="dwc:locationID" xlink:type="simple">3</named-content>; country: <named-content xmlns:xlink="http://www.w3.org/1999/xlink" content-type="dwc:country" xlink:type="simple">France</named-content>; stateProvince: <named-content xmlns:xlink="http://www.w3.org/1999/xlink" content-type="dwc:stateProvince" xlink:type="simple">Aquitaine</named-content>; locality: <named-content xmlns:xlink="http://www.w3.org/1999/xlink" content-type="dwc:locality" xlink:type="simple">Dép. Dordogne, Génis, gorge of the River Auvézère</named-content>; <bold>Event:</bold> eventDate: <named-content xmlns:xlink="http://www.w3.org/1999/xlink" content-type="dwc:eventDate" xlink:type="simple">viii.2011</named-content>; year: <named-content xmlns:xlink="http://www.w3.org/1999/xlink" content-type="dwc:year" xlink:type="simple">2011</named-content>; month: <named-content xmlns:xlink="http://www.w3.org/1999/xlink" content-type="dwc:month" xlink:type="simple">8</named-content>; <bold>Record Level:</bold> institutionID: <named-content xmlns:xlink="http://www.w3.org/1999/xlink" content-type="dwc:institutionID" xlink:type="simple">ZFMK</named-content>; collectionID: <named-content xmlns:xlink="http://www.w3.org/1999/xlink" content-type="dwc:collectionID" xlink:type="simple">MYR</named-content></p></list-item><list-item><p><bold>Type status:</bold> <named-content xmlns:xlink="http://www.w3.org/1999/xlink" content-type="dwc:typeStatus" xlink:type="simple">Other material</named-content>. <bold>Occurrence:</bold> catalogNumber: <named-content xmlns:xlink="http://www.w3.org/1999/xlink" content-type="dwc:catalogNumber" xlink:type="simple">924</named-content>; recordedBy: <named-content xmlns:xlink="http://www.w3.org/1999/xlink" content-type="dwc:recordedBy" xlink:type="simple">Dr. Kime</named-content>; individualID: <named-content xmlns:xlink="http://www.w3.org/1999/xlink" content-type="dwc:individualID" xlink:type="simple">TW51</named-content>; individualCount: <named-content xmlns:xlink="http://www.w3.org/1999/xlink" content-type="dwc:individualCount" xlink:type="simple">1</named-content>; sex: <named-content xmlns:xlink="http://www.w3.org/1999/xlink" content-type="dwc:sex" xlink:type="simple">female</named-content>; lifeStage: <named-content xmlns:xlink="http://www.w3.org/1999/xlink" content-type="dwc:lifeStage" xlink:type="simple">adult</named-content>; <bold>Taxon:</bold> scientificName: <named-content xmlns:xlink="http://www.w3.org/1999/xlink" content-type="dwc:scientificName" xlink:type="simple">Trachysphaera <italic>lobata</italic></named-content>; phylum: <named-content xmlns:xlink="http://www.w3.org/1999/xlink" content-type="dwc:phylum" xlink:type="simple"><tp:taxon-name><tp:taxon-name-part taxon-name-part-type="phylum">Arthropoda</tp:taxon-name-part></tp:taxon-name></named-content>; class: <named-content xmlns:xlink="http://www.w3.org/1999/xlink" content-type="dwc:class" xlink:type="simple"><tp:taxon-name><tp:taxon-name-part taxon-name-part-type="class">Diplopoda</tp:taxon-name-part></tp:taxon-name></named-content>; order: <named-content xmlns:xlink="http://www.w3.org/1999/xlink" content-type="dwc:order" xlink:type="simple"><tp:taxon-name><tp:taxon-name-part taxon-name-part-type="order">Glomerida</tp:taxon-name-part></tp:taxon-name></named-content>; family: <named-content xmlns:xlink="http://www.w3.org/1999/xlink" content-type="dwc:family" xlink:type="simple"><tp:taxon-name><tp:taxon-name-part taxon-name-part-type="family">Glomeridae</tp:taxon-name-part></tp:taxon-name></named-content>; genus: <named-content xmlns:xlink="http://www.w3.org/1999/xlink" content-type="dwc:genus" xlink:type="simple"><tp:taxon-name><tp:taxon-name-part taxon-name-part-type="genus">Trachysphaera</tp:taxon-name-part></tp:taxon-name></named-content>; taxonRank: <named-content xmlns:xlink="http://www.w3.org/1999/xlink" content-type="dwc:taxonRank" xlink:type="simple">species</named-content>; scientificNameAuthorship: <named-content xmlns:xlink="http://www.w3.org/1999/xlink" content-type="dwc:scientificNameAuthorship" xlink:type="simple">(Ribaut 1954)</named-content>; <bold>Location:</bold> locationID: <named-content xmlns:xlink="http://www.w3.org/1999/xlink" content-type="dwc:locationID" xlink:type="simple">3</named-content>; country: <named-content xmlns:xlink="http://www.w3.org/1999/xlink" content-type="dwc:country" xlink:type="simple">France</named-content>; stateProvince: <named-content xmlns:xlink="http://www.w3.org/1999/xlink" content-type="dwc:stateProvince" xlink:type="simple">Aquitaine</named-content>; locality: <named-content xmlns:xlink="http://www.w3.org/1999/xlink" content-type="dwc:locality" xlink:type="simple">Dép. Dordogne, Génis, gorge of the River Auvézère</named-content>; <bold>Event:</bold> eventDate: <named-content xmlns:xlink="http://www.w3.org/1999/xlink" content-type="dwc:eventDate" xlink:type="simple">viii.2011</named-content>; year: <named-content xmlns:xlink="http://www.w3.org/1999/xlink" content-type="dwc:year" xlink:type="simple">2011</named-content>; month: <named-content xmlns:xlink="http://www.w3.org/1999/xlink" content-type="dwc:month" xlink:type="simple">8</named-content>; <bold>Record Level:</bold> institutionID: <named-content xmlns:xlink="http://www.w3.org/1999/xlink" content-type="dwc:institutionID" xlink:type="simple">ZFMK</named-content>; collectionID: <named-content xmlns:xlink="http://www.w3.org/1999/xlink" content-type="dwc:collectionID" xlink:type="simple">MYR</named-content></p></list-item><list-item><p><bold>Type status:</bold> <named-content xmlns:xlink="http://www.w3.org/1999/xlink" content-type="dwc:typeStatus" xlink:type="simple">Other material</named-content>. <bold>Occurrence:</bold> catalogNumber: <named-content xmlns:xlink="http://www.w3.org/1999/xlink" content-type="dwc:catalogNumber" xlink:type="simple">925</named-content>; recordedBy: <named-content xmlns:xlink="http://www.w3.org/1999/xlink" content-type="dwc:recordedBy" xlink:type="simple">Dr. Kime</named-content>; individualID: <named-content xmlns:xlink="http://www.w3.org/1999/xlink" content-type="dwc:individualID" xlink:type="simple">TW52</named-content>; individualCount: <named-content xmlns:xlink="http://www.w3.org/1999/xlink" content-type="dwc:individualCount" xlink:type="simple">1</named-content>; sex: <named-content xmlns:xlink="http://www.w3.org/1999/xlink" content-type="dwc:sex" xlink:type="simple">female</named-content>; lifeStage: <named-content xmlns:xlink="http://www.w3.org/1999/xlink" content-type="dwc:lifeStage" xlink:type="simple">adult</named-content>; <bold>Taxon:</bold> scientificName: <named-content xmlns:xlink="http://www.w3.org/1999/xlink" content-type="dwc:scientificName" xlink:type="simple">Trachysphaera <italic>lobata</italic></named-content>; phylum: <named-content xmlns:xlink="http://www.w3.org/1999/xlink" content-type="dwc:phylum" xlink:type="simple"><tp:taxon-name><tp:taxon-name-part taxon-name-part-type="phylum">Arthropoda</tp:taxon-name-part></tp:taxon-name></named-content>; class: <named-content xmlns:xlink="http://www.w3.org/1999/xlink" content-type="dwc:class" xlink:type="simple"><tp:taxon-name><tp:taxon-name-part taxon-name-part-type="class">Diplopoda</tp:taxon-name-part></tp:taxon-name></named-content>; order: <named-content xmlns:xlink="http://www.w3.org/1999/xlink" content-type="dwc:order" xlink:type="simple"><tp:taxon-name><tp:taxon-name-part taxon-name-part-type="order">Glomerida</tp:taxon-name-part></tp:taxon-name></named-content>; family: <named-content xmlns:xlink="http://www.w3.org/1999/xlink" content-type="dwc:family" xlink:type="simple"><tp:taxon-name><tp:taxon-name-part taxon-name-part-type="family">Glomeridae</tp:taxon-name-part></tp:taxon-name></named-content>; genus: <named-content xmlns:xlink="http://www.w3.org/1999/xlink" content-type="dwc:genus" xlink:type="simple"><tp:taxon-name><tp:taxon-name-part taxon-name-part-type="genus">Trachysphaera</tp:taxon-name-part></tp:taxon-name></named-content>; taxonRank: <named-content xmlns:xlink="http://www.w3.org/1999/xlink" content-type="dwc:taxonRank" xlink:type="simple">species</named-content>; scientificNameAuthorship: <named-content xmlns:xlink="http://www.w3.org/1999/xlink" content-type="dwc:scientificNameAuthorship" xlink:type="simple">(Ribaut 1954)</named-content>; <bold>Location:</bold> locationID: <named-content xmlns:xlink="http://www.w3.org/1999/xlink" content-type="dwc:locationID" xlink:type="simple">3</named-content>; country: <named-content xmlns:xlink="http://www.w3.org/1999/xlink" content-type="dwc:country" xlink:type="simple">France</named-content>; stateProvince: <named-content xmlns:xlink="http://www.w3.org/1999/xlink" content-type="dwc:stateProvince" xlink:type="simple">Aquitaine</named-content>; locality: <named-content xmlns:xlink="http://www.w3.org/1999/xlink" content-type="dwc:locality" xlink:type="simple">Dép. Dordogne, Génis, gorge of the River Auvézère</named-content>; <bold>Event:</bold> eventDate: <named-content xmlns:xlink="http://www.w3.org/1999/xlink" content-type="dwc:eventDate" xlink:type="simple">viii.2011</named-content>; year: <named-content xmlns:xlink="http://www.w3.org/1999/xlink" content-type="dwc:year" xlink:type="simple">2011</named-content>; month: <named-content xmlns:xlink="http://www.w3.org/1999/xlink" content-type="dwc:month" xlink:type="simple">8</named-content>; <bold>Record Level:</bold> institutionID: <named-content xmlns:xlink="http://www.w3.org/1999/xlink" content-type="dwc:institutionID" xlink:type="simple">ZFMK</named-content>; collectionID: <named-content xmlns:xlink="http://www.w3.org/1999/xlink" content-type="dwc:collectionID" xlink:type="simple">MYR</named-content></p></list-item><list-item><p><bold>Type status:</bold> <named-content xmlns:xlink="http://www.w3.org/1999/xlink" content-type="dwc:typeStatus" xlink:type="simple">Other material</named-content>. <bold>Occurrence:</bold> catalogNumber: <named-content xmlns:xlink="http://www.w3.org/1999/xlink" content-type="dwc:catalogNumber" xlink:type="simple">926</named-content>; recordedBy: <named-content xmlns:xlink="http://www.w3.org/1999/xlink" content-type="dwc:recordedBy" xlink:type="simple">Dr. Kime</named-content>; individualID: <named-content xmlns:xlink="http://www.w3.org/1999/xlink" content-type="dwc:individualID" xlink:type="simple">TW53</named-content>; individualCount: <named-content xmlns:xlink="http://www.w3.org/1999/xlink" content-type="dwc:individualCount" xlink:type="simple">1</named-content>; sex: <named-content xmlns:xlink="http://www.w3.org/1999/xlink" content-type="dwc:sex" xlink:type="simple">female</named-content>; lifeStage: <named-content xmlns:xlink="http://www.w3.org/1999/xlink" content-type="dwc:lifeStage" xlink:type="simple">adult</named-content>; <bold>Taxon:</bold> scientificName: <named-content xmlns:xlink="http://www.w3.org/1999/xlink" content-type="dwc:scientificName" xlink:type="simple">Trachysphaera <italic>lobata</italic></named-content>; phylum: <named-content xmlns:xlink="http://www.w3.org/1999/xlink" content-type="dwc:phylum" xlink:type="simple"><tp:taxon-name><tp:taxon-name-part taxon-name-part-type="phylum">Arthropoda</tp:taxon-name-part></tp:taxon-name></named-content>; class: <named-content xmlns:xlink="http://www.w3.org/1999/xlink" content-type="dwc:class" xlink:type="simple"><tp:taxon-name><tp:taxon-name-part taxon-name-part-type="class">Diplopoda</tp:taxon-name-part></tp:taxon-name></named-content>; order: <named-content xmlns:xlink="http://www.w3.org/1999/xlink" content-type="dwc:order" xlink:type="simple"><tp:taxon-name><tp:taxon-name-part taxon-name-part-type="order">Glomerida</tp:taxon-name-part></tp:taxon-name></named-content>; family: <named-content xmlns:xlink="http://www.w3.org/1999/xlink" content-type="dwc:family" xlink:type="simple"><tp:taxon-name><tp:taxon-name-part taxon-name-part-type="family">Glomeridae</tp:taxon-name-part></tp:taxon-name></named-content>; genus: <named-content xmlns:xlink="http://www.w3.org/1999/xlink" content-type="dwc:genus" xlink:type="simple"><tp:taxon-name><tp:taxon-name-part taxon-name-part-type="genus">Trachysphaera</tp:taxon-name-part></tp:taxon-name></named-content>; taxonRank: <named-content xmlns:xlink="http://www.w3.org/1999/xlink" content-type="dwc:taxonRank" xlink:type="simple">species</named-content>; scientificNameAuthorship: <named-content xmlns:xlink="http://www.w3.org/1999/xlink" content-type="dwc:scientificNameAuthorship" xlink:type="simple">(Ribaut 1954)</named-content>; <bold>Location:</bold> locationID: <named-content xmlns:xlink="http://www.w3.org/1999/xlink" content-type="dwc:locationID" xlink:type="simple">3</named-content>; country: <named-content xmlns:xlink="http://www.w3.org/1999/xlink" content-type="dwc:country" xlink:type="simple">France</named-content>; stateProvince: <named-content xmlns:xlink="http://www.w3.org/1999/xlink" content-type="dwc:stateProvince" xlink:type="simple">Aquitaine</named-content>; locality: <named-content xmlns:xlink="http://www.w3.org/1999/xlink" content-type="dwc:locality" xlink:type="simple">Dép. Dordogne, Génis, gorge of the River Auvézère</named-content>; <bold>Event:</bold> eventDate: <named-content xmlns:xlink="http://www.w3.org/1999/xlink" content-type="dwc:eventDate" xlink:type="simple">viii.2011</named-content>; year: <named-content xmlns:xlink="http://www.w3.org/1999/xlink" content-type="dwc:year" xlink:type="simple">2011</named-content>; month: <named-content xmlns:xlink="http://www.w3.org/1999/xlink" content-type="dwc:month" xlink:type="simple">8</named-content>; <bold>Record Level:</bold> institutionID: <named-content xmlns:xlink="http://www.w3.org/1999/xlink" content-type="dwc:institutionID" xlink:type="simple">ZFMK</named-content>; collectionID: <named-content xmlns:xlink="http://www.w3.org/1999/xlink" content-type="dwc:collectionID" xlink:type="simple">MYR</named-content></p></list-item><list-item><p><bold>Type status:</bold> <named-content xmlns:xlink="http://www.w3.org/1999/xlink" content-type="dwc:typeStatus" xlink:type="simple">Other material</named-content>. <bold>Occurrence:</bold> catalogNumber: <named-content xmlns:xlink="http://www.w3.org/1999/xlink" content-type="dwc:catalogNumber" xlink:type="simple">927</named-content>; recordedBy: <named-content xmlns:xlink="http://www.w3.org/1999/xlink" content-type="dwc:recordedBy" xlink:type="simple">Dr. Kime</named-content>; individualID: <named-content xmlns:xlink="http://www.w3.org/1999/xlink" content-type="dwc:individualID" xlink:type="simple">TW54</named-content>; individualCount: <named-content xmlns:xlink="http://www.w3.org/1999/xlink" content-type="dwc:individualCount" xlink:type="simple">1</named-content>; sex: <named-content xmlns:xlink="http://www.w3.org/1999/xlink" content-type="dwc:sex" xlink:type="simple">female</named-content>; lifeStage: <named-content xmlns:xlink="http://www.w3.org/1999/xlink" content-type="dwc:lifeStage" xlink:type="simple">adult</named-content>; <bold>Taxon:</bold> scientificName: <named-content xmlns:xlink="http://www.w3.org/1999/xlink" content-type="dwc:scientificName" xlink:type="simple">Trachysphaera <italic>lobata</italic></named-content>; phylum: <named-content xmlns:xlink="http://www.w3.org/1999/xlink" content-type="dwc:phylum" xlink:type="simple"><tp:taxon-name><tp:taxon-name-part taxon-name-part-type="phylum">Arthropoda</tp:taxon-name-part></tp:taxon-name></named-content>; class: <named-content xmlns:xlink="http://www.w3.org/1999/xlink" content-type="dwc:class" xlink:type="simple"><tp:taxon-name><tp:taxon-name-part taxon-name-part-type="class">Diplopoda</tp:taxon-name-part></tp:taxon-name></named-content>; order: <named-content xmlns:xlink="http://www.w3.org/1999/xlink" content-type="dwc:order" xlink:type="simple"><tp:taxon-name><tp:taxon-name-part taxon-name-part-type="order">Glomerida</tp:taxon-name-part></tp:taxon-name></named-content>; family: <named-content xmlns:xlink="http://www.w3.org/1999/xlink" content-type="dwc:family" xlink:type="simple"><tp:taxon-name><tp:taxon-name-part taxon-name-part-type="family">Glomeridae</tp:taxon-name-part></tp:taxon-name></named-content>; genus: <named-content xmlns:xlink="http://www.w3.org/1999/xlink" content-type="dwc:genus" xlink:type="simple"><tp:taxon-name><tp:taxon-name-part taxon-name-part-type="genus">Trachysphaera</tp:taxon-name-part></tp:taxon-name></named-content>; taxonRank: <named-content xmlns:xlink="http://www.w3.org/1999/xlink" content-type="dwc:taxonRank" xlink:type="simple">species</named-content>; scientificNameAuthorship: <named-content xmlns:xlink="http://www.w3.org/1999/xlink" content-type="dwc:scientificNameAuthorship" xlink:type="simple">(Ribaut 1954)</named-content>; <bold>Location:</bold> locationID: <named-content xmlns:xlink="http://www.w3.org/1999/xlink" content-type="dwc:locationID" xlink:type="simple">3</named-content>; country: <named-content xmlns:xlink="http://www.w3.org/1999/xlink" content-type="dwc:country" xlink:type="simple">France</named-content>; stateProvince: <named-content xmlns:xlink="http://www.w3.org/1999/xlink" content-type="dwc:stateProvince" xlink:type="simple">Aquitaine</named-content>; locality: <named-content xmlns:xlink="http://www.w3.org/1999/xlink" content-type="dwc:locality" xlink:type="simple">Dép. Dordogne, Génis, gorge of the River Auvézère</named-content>; <bold>Event:</bold> eventDate: <named-content xmlns:xlink="http://www.w3.org/1999/xlink" content-type="dwc:eventDate" xlink:type="simple">viii.2011</named-content>; year: <named-content xmlns:xlink="http://www.w3.org/1999/xlink" content-type="dwc:year" xlink:type="simple">2011</named-content>; month: <named-content xmlns:xlink="http://www.w3.org/1999/xlink" content-type="dwc:month" xlink:type="simple">8</named-content>; <bold>Record Level:</bold> institutionID: <named-content xmlns:xlink="http://www.w3.org/1999/xlink" content-type="dwc:institutionID" xlink:type="simple">ZFMK</named-content>; collectionID: <named-content xmlns:xlink="http://www.w3.org/1999/xlink" content-type="dwc:collectionID" xlink:type="simple">MYR</named-content></p></list-item><list-item><p><bold>Type status:</bold> <named-content xmlns:xlink="http://www.w3.org/1999/xlink" content-type="dwc:typeStatus" xlink:type="simple">Other material</named-content>. <bold>Occurrence:</bold> catalogNumber: <named-content xmlns:xlink="http://www.w3.org/1999/xlink" content-type="dwc:catalogNumber" xlink:type="simple">928</named-content>; recordedBy: <named-content xmlns:xlink="http://www.w3.org/1999/xlink" content-type="dwc:recordedBy" xlink:type="simple">Dr. Kime</named-content>; individualID: <named-content xmlns:xlink="http://www.w3.org/1999/xlink" content-type="dwc:individualID" xlink:type="simple">TW55</named-content>; individualCount: <named-content xmlns:xlink="http://www.w3.org/1999/xlink" content-type="dwc:individualCount" xlink:type="simple">1</named-content>; sex: <named-content xmlns:xlink="http://www.w3.org/1999/xlink" content-type="dwc:sex" xlink:type="simple">female</named-content>; lifeStage: <named-content xmlns:xlink="http://www.w3.org/1999/xlink" content-type="dwc:lifeStage" xlink:type="simple">adult</named-content>; <bold>Taxon:</bold> scientificName: <named-content xmlns:xlink="http://www.w3.org/1999/xlink" content-type="dwc:scientificName" xlink:type="simple">Trachysphaera <italic>lobata</italic></named-content>; phylum: <named-content xmlns:xlink="http://www.w3.org/1999/xlink" content-type="dwc:phylum" xlink:type="simple"><tp:taxon-name><tp:taxon-name-part taxon-name-part-type="phylum">Arthropoda</tp:taxon-name-part></tp:taxon-name></named-content>; class: <named-content xmlns:xlink="http://www.w3.org/1999/xlink" content-type="dwc:class" xlink:type="simple"><tp:taxon-name><tp:taxon-name-part taxon-name-part-type="class">Diplopoda</tp:taxon-name-part></tp:taxon-name></named-content>; order: <named-content xmlns:xlink="http://www.w3.org/1999/xlink" content-type="dwc:order" xlink:type="simple"><tp:taxon-name><tp:taxon-name-part taxon-name-part-type="order">Glomerida</tp:taxon-name-part></tp:taxon-name></named-content>; family: <named-content xmlns:xlink="http://www.w3.org/1999/xlink" content-type="dwc:family" xlink:type="simple"><tp:taxon-name><tp:taxon-name-part taxon-name-part-type="family">Glomeridae</tp:taxon-name-part></tp:taxon-name></named-content>; genus: <named-content xmlns:xlink="http://www.w3.org/1999/xlink" content-type="dwc:genus" xlink:type="simple"><tp:taxon-name><tp:taxon-name-part taxon-name-part-type="genus">Trachysphaera</tp:taxon-name-part></tp:taxon-name></named-content>; taxonRank: <named-content xmlns:xlink="http://www.w3.org/1999/xlink" content-type="dwc:taxonRank" xlink:type="simple">species</named-content>; scientificNameAuthorship: <named-content xmlns:xlink="http://www.w3.org/1999/xlink" content-type="dwc:scientificNameAuthorship" xlink:type="simple">(Ribaut 1954)</named-content>; <bold>Location:</bold> locationID: <named-content xmlns:xlink="http://www.w3.org/1999/xlink" content-type="dwc:locationID" xlink:type="simple">3</named-content>; country: <named-content xmlns:xlink="http://www.w3.org/1999/xlink" content-type="dwc:country" xlink:type="simple">France</named-content>; stateProvince: <named-content xmlns:xlink="http://www.w3.org/1999/xlink" content-type="dwc:stateProvince" xlink:type="simple">Aquitaine</named-content>; locality: <named-content xmlns:xlink="http://www.w3.org/1999/xlink" content-type="dwc:locality" xlink:type="simple">Dép. Dordogne, Génis, gorge of the River Auvézère</named-content>; <bold>Event:</bold> eventDate: <named-content xmlns:xlink="http://www.w3.org/1999/xlink" content-type="dwc:eventDate" xlink:type="simple">viii.2011</named-content>; year: <named-content xmlns:xlink="http://www.w3.org/1999/xlink" content-type="dwc:year" xlink:type="simple">2011</named-content>; month: <named-content xmlns:xlink="http://www.w3.org/1999/xlink" content-type="dwc:month" xlink:type="simple">8</named-content>; <bold>Record Level:</bold> institutionID: <named-content xmlns:xlink="http://www.w3.org/1999/xlink" content-type="dwc:institutionID" xlink:type="simple">ZFMK</named-content>; collectionID: <named-content xmlns:xlink="http://www.w3.org/1999/xlink" content-type="dwc:collectionID" xlink:type="simple">MYR</named-content></p></list-item><list-item><p><bold>Type status:</bold> <named-content xmlns:xlink="http://www.w3.org/1999/xlink" content-type="dwc:typeStatus" xlink:type="simple">Other material</named-content>. <bold>Occurrence:</bold> catalogNumber: <named-content xmlns:xlink="http://www.w3.org/1999/xlink" content-type="dwc:catalogNumber" xlink:type="simple">930</named-content>; recordedBy: <named-content xmlns:xlink="http://www.w3.org/1999/xlink" content-type="dwc:recordedBy" xlink:type="simple">Dr. Kime</named-content>; individualID: <named-content xmlns:xlink="http://www.w3.org/1999/xlink" content-type="dwc:individualID" xlink:type="simple">TW57</named-content>; individualCount: <named-content xmlns:xlink="http://www.w3.org/1999/xlink" content-type="dwc:individualCount" xlink:type="simple">1</named-content>; sex: <named-content xmlns:xlink="http://www.w3.org/1999/xlink" content-type="dwc:sex" xlink:type="simple">female</named-content>; lifeStage: <named-content xmlns:xlink="http://www.w3.org/1999/xlink" content-type="dwc:lifeStage" xlink:type="simple">adult</named-content>; <bold>Taxon:</bold> scientificName: <named-content xmlns:xlink="http://www.w3.org/1999/xlink" content-type="dwc:scientificName" xlink:type="simple">Trachysphaera <italic>lobata</italic></named-content>; phylum: <named-content xmlns:xlink="http://www.w3.org/1999/xlink" content-type="dwc:phylum" xlink:type="simple"><tp:taxon-name><tp:taxon-name-part taxon-name-part-type="phylum">Arthropoda</tp:taxon-name-part></tp:taxon-name></named-content>; class: <named-content xmlns:xlink="http://www.w3.org/1999/xlink" content-type="dwc:class" xlink:type="simple"><tp:taxon-name><tp:taxon-name-part taxon-name-part-type="class">Diplopoda</tp:taxon-name-part></tp:taxon-name></named-content>; order: <named-content xmlns:xlink="http://www.w3.org/1999/xlink" content-type="dwc:order" xlink:type="simple"><tp:taxon-name><tp:taxon-name-part taxon-name-part-type="order">Glomerida</tp:taxon-name-part></tp:taxon-name></named-content>; family: <named-content xmlns:xlink="http://www.w3.org/1999/xlink" content-type="dwc:family" xlink:type="simple"><tp:taxon-name><tp:taxon-name-part taxon-name-part-type="family">Glomeridae</tp:taxon-name-part></tp:taxon-name></named-content>; genus: <named-content xmlns:xlink="http://www.w3.org/1999/xlink" content-type="dwc:genus" xlink:type="simple"><tp:taxon-name><tp:taxon-name-part taxon-name-part-type="genus">Trachysphaera</tp:taxon-name-part></tp:taxon-name></named-content>; taxonRank: <named-content xmlns:xlink="http://www.w3.org/1999/xlink" content-type="dwc:taxonRank" xlink:type="simple">species</named-content>; scientificNameAuthorship: <named-content xmlns:xlink="http://www.w3.org/1999/xlink" content-type="dwc:scientificNameAuthorship" xlink:type="simple">(Ribaut 1954)</named-content>; <bold>Location:</bold> locationID: <named-content xmlns:xlink="http://www.w3.org/1999/xlink" content-type="dwc:locationID" xlink:type="simple">3</named-content>; country: <named-content xmlns:xlink="http://www.w3.org/1999/xlink" content-type="dwc:country" xlink:type="simple">France</named-content>; stateProvince: <named-content xmlns:xlink="http://www.w3.org/1999/xlink" content-type="dwc:stateProvince" xlink:type="simple">Aquitaine</named-content>; locality: <named-content xmlns:xlink="http://www.w3.org/1999/xlink" content-type="dwc:locality" xlink:type="simple">Dép. Dordogne, Génis, gorge of the River Auvézère</named-content>; <bold>Event:</bold> eventDate: <named-content xmlns:xlink="http://www.w3.org/1999/xlink" content-type="dwc:eventDate" xlink:type="simple">viii.2011</named-content>; year: <named-content xmlns:xlink="http://www.w3.org/1999/xlink" content-type="dwc:year" xlink:type="simple">2011</named-content>; month: <named-content xmlns:xlink="http://www.w3.org/1999/xlink" content-type="dwc:month" xlink:type="simple">8</named-content>; <bold>Record Level:</bold> institutionID: <named-content xmlns:xlink="http://www.w3.org/1999/xlink" content-type="dwc:institutionID" xlink:type="simple">ZFMK</named-content>; collectionID: <named-content xmlns:xlink="http://www.w3.org/1999/xlink" content-type="dwc:collectionID" xlink:type="simple">MYR</named-content></p></list-item></list></tp:treatment-sec><tp:treatment-sec sec-type="Notes"><title>Notes</title><p>Addtional individual information in Table <xref ref-type="table" rid="T1548867">4</xref>.</p></tp:treatment-sec><tp:treatment-sec><!--Section generated to contain objects referenced in tp:taxon-treatment.--><table-wrap id="T1548867" position="float" orientation="portrait"><label>Table 4.</label><caption><p>Additional sample information for <italic><tp:taxon-name><tp:taxon-name-part taxon-name-part-type="genus">Trachysphaera</tp:taxon-name-part> <tp:taxon-name-part taxon-name-part-type="species">lobata</tp:taxon-name-part></tp:taxon-name></italic> specimens. Material specimen number as used above, Extraction voucher number, MorphBank specimen ID (with the number of SEM images available in parentheses), NCBI GenBank accession number.</p></caption><table rules="all"><tbody><tr><td rowspan="1" colspan="1">Material specimen #</td><td rowspan="1" colspan="1">Extraction voucher #</td><td rowspan="1" colspan="1">MBspecimenID</td><td rowspan="1" colspan="1">GenBank accession #</td></tr><tr><td rowspan="1" colspan="1">a</td><td rowspan="1" colspan="1">TW01</td><td rowspan="1" colspan="1"><ext-link xmlns:xlink="http://www.w3.org/1999/xlink" ext-link-type="uri" xlink:href="http://www.morphbank.net/?id=852812" xlink:type="simple">852812 </ext-link> (15)</td><td rowspan="1" colspan="1">
              <ext-link xmlns:xlink="http://www.w3.org/1999/xlink" ext-link-type="uri" xlink:href="http://www.ncbi.nlm.nih.gov/nuccore/KJ408484" xlink:type="simple">KJ408484</ext-link>
            </td></tr><tr><td rowspan="1" colspan="1">b</td><td rowspan="1" colspan="1">TW02</td><td rowspan="1" colspan="1">–</td><td rowspan="1" colspan="1">
              <ext-link xmlns:xlink="http://www.w3.org/1999/xlink" ext-link-type="uri" xlink:href="http://www.ncbi.nlm.nih.gov/nuccore/KJ408485" xlink:type="simple">KJ408485</ext-link>
            </td></tr><tr><td rowspan="1" colspan="1">c</td><td rowspan="1" colspan="1">TW03</td><td rowspan="1" colspan="1">–</td><td rowspan="1" colspan="1">
              <ext-link xmlns:xlink="http://www.w3.org/1999/xlink" ext-link-type="uri" xlink:href="http://www.ncbi.nlm.nih.gov/nuccore/KJ408486" xlink:type="simple">KJ408486</ext-link>
            </td></tr><tr><td rowspan="1" colspan="1">d</td><td rowspan="1" colspan="1">TW04</td><td rowspan="1" colspan="1">–</td><td rowspan="1" colspan="1">
              <ext-link xmlns:xlink="http://www.w3.org/1999/xlink" ext-link-type="uri" xlink:href="http://www.ncbi.nlm.nih.gov/nuccore/KJ408497" xlink:type="simple">KJ408497</ext-link>
            </td></tr><tr><td rowspan="1" colspan="1">e</td><td rowspan="1" colspan="1">TW05</td><td rowspan="1" colspan="1">–</td><td rowspan="1" colspan="1">
              <ext-link xmlns:xlink="http://www.w3.org/1999/xlink" ext-link-type="uri" xlink:href="http://www.ncbi.nlm.nih.gov/nuccore/KJ408498" xlink:type="simple">KJ408498</ext-link>
            </td></tr><tr><td rowspan="1" colspan="1">f</td><td rowspan="1" colspan="1">TW11</td><td rowspan="1" colspan="1">–</td><td rowspan="1" colspan="1">
              <ext-link xmlns:xlink="http://www.w3.org/1999/xlink" ext-link-type="uri" xlink:href="http://www.ncbi.nlm.nih.gov/nuccore/KJ408487" xlink:type="simple">KJ408487</ext-link>
            </td></tr><tr><td rowspan="1" colspan="1">g</td><td rowspan="1" colspan="1">TW12</td><td rowspan="1" colspan="1"><ext-link xmlns:xlink="http://www.w3.org/1999/xlink" ext-link-type="uri" xlink:href="http://www.morphbank.net/?id=852813" xlink:type="simple">852813</ext-link> (17)</td><td rowspan="1" colspan="1">
              <ext-link xmlns:xlink="http://www.w3.org/1999/xlink" ext-link-type="uri" xlink:href="http://www.ncbi.nlm.nih.gov/nuccore/KJ408488" xlink:type="simple">KJ408488</ext-link>
            </td></tr><tr><td rowspan="1" colspan="1">h</td><td rowspan="1" colspan="1">TW13</td><td rowspan="1" colspan="1"><ext-link xmlns:xlink="http://www.w3.org/1999/xlink" ext-link-type="uri" xlink:href="http://www.morphbank.net/?id=852814" xlink:type="simple">852814</ext-link> (11)</td><td rowspan="1" colspan="1">
              <ext-link xmlns:xlink="http://www.w3.org/1999/xlink" ext-link-type="uri" xlink:href="http://www.ncbi.nlm.nih.gov/nuccore/KJ408489" xlink:type="simple">KJ408489</ext-link>
            </td></tr><tr><td rowspan="1" colspan="1">i</td><td rowspan="1" colspan="1">TW14</td><td rowspan="1" colspan="1"><ext-link xmlns:xlink="http://www.w3.org/1999/xlink" ext-link-type="uri" xlink:href="http://www.morphbank.net/?id=852815" xlink:type="simple">852815</ext-link> (23)</td><td rowspan="1" colspan="1">
              <ext-link xmlns:xlink="http://www.w3.org/1999/xlink" ext-link-type="uri" xlink:href="http://www.ncbi.nlm.nih.gov/nuccore/KJ408490" xlink:type="simple">KJ408490</ext-link>
            </td></tr><tr><td rowspan="1" colspan="1">j</td><td rowspan="1" colspan="1">TW15</td><td rowspan="1" colspan="1">–</td><td rowspan="1" colspan="1">
              <ext-link xmlns:xlink="http://www.w3.org/1999/xlink" ext-link-type="uri" xlink:href="http://www.ncbi.nlm.nih.gov/nuccore/KJ408491" xlink:type="simple">KJ408491</ext-link>
            </td></tr><tr><td rowspan="1" colspan="1">k</td><td rowspan="1" colspan="1">TW16</td><td rowspan="1" colspan="1">–</td><td rowspan="1" colspan="1">
              <ext-link xmlns:xlink="http://www.w3.org/1999/xlink" ext-link-type="uri" xlink:href="http://www.ncbi.nlm.nih.gov/nuccore/KJ408492" xlink:type="simple">KJ408492</ext-link>
            </td></tr><tr><td rowspan="1" colspan="1">l</td><td rowspan="1" colspan="1">TW17</td><td rowspan="1" colspan="1"><ext-link xmlns:xlink="http://www.w3.org/1999/xlink" ext-link-type="uri" xlink:href="http://www.morphbank.net/?id=852816" xlink:type="simple">852816</ext-link> (17)</td><td rowspan="1" colspan="1">
              <ext-link xmlns:xlink="http://www.w3.org/1999/xlink" ext-link-type="uri" xlink:href="http://www.ncbi.nlm.nih.gov/nuccore/KJ408493" xlink:type="simple">KJ408493</ext-link>
            </td></tr><tr><td rowspan="1" colspan="1">m</td><td rowspan="1" colspan="1">TW18</td><td rowspan="1" colspan="1">–</td><td rowspan="1" colspan="1">
              <ext-link xmlns:xlink="http://www.w3.org/1999/xlink" ext-link-type="uri" xlink:href="http://www.ncbi.nlm.nih.gov/nuccore/KJ408494" xlink:type="simple">KJ408494</ext-link>
            </td></tr><tr><td rowspan="1" colspan="1">n</td><td rowspan="1" colspan="1">TW19</td><td rowspan="1" colspan="1">–</td><td rowspan="1" colspan="1">
              <ext-link xmlns:xlink="http://www.w3.org/1999/xlink" ext-link-type="uri" xlink:href="http://www.ncbi.nlm.nih.gov/nuccore/KJ408495" xlink:type="simple">KJ408495</ext-link>
            </td></tr><tr><td rowspan="1" colspan="1">o</td><td rowspan="1" colspan="1">TW20</td><td rowspan="1" colspan="1">–</td><td rowspan="1" colspan="1">
              <ext-link xmlns:xlink="http://www.w3.org/1999/xlink" ext-link-type="uri" xlink:href="http://www.ncbi.nlm.nih.gov/nuccore/KJ408495" xlink:type="simple">KJ408496</ext-link>
            </td></tr><tr><td rowspan="1" colspan="1">p</td><td rowspan="1" colspan="1">TW21</td><td rowspan="1" colspan="1"><ext-link xmlns:xlink="http://www.w3.org/1999/xlink" ext-link-type="uri" xlink:href="http://www.morphbank.net/?id=852817" xlink:type="simple">852817</ext-link> (16)</td><td rowspan="1" colspan="1">–</td></tr><tr><td rowspan="1" colspan="1">q</td><td rowspan="1" colspan="1">TW22</td><td rowspan="1" colspan="1"><ext-link xmlns:xlink="http://www.w3.org/1999/xlink" ext-link-type="uri" xlink:href="http://www.morphbank.net/?id=852818" xlink:type="simple">852818</ext-link> (16)</td><td rowspan="1" colspan="1">
              <ext-link xmlns:xlink="http://www.w3.org/1999/xlink" ext-link-type="uri" xlink:href="http://www.ncbi.nlm.nih.gov/nuccore/KJ408499" xlink:type="simple">KJ408499</ext-link>
            </td></tr><tr><td rowspan="1" colspan="1">r</td><td rowspan="1" colspan="1">TW23</td><td rowspan="1" colspan="1">–</td><td rowspan="1" colspan="1">
              <ext-link xmlns:xlink="http://www.w3.org/1999/xlink" ext-link-type="uri" xlink:href="http://www.ncbi.nlm.nih.gov/nuccore/KJ408500" xlink:type="simple">KJ408500</ext-link>
            </td></tr><tr><td rowspan="1" colspan="1">s</td><td rowspan="1" colspan="1">TW24</td><td rowspan="1" colspan="1"><ext-link xmlns:xlink="http://www.w3.org/1999/xlink" ext-link-type="uri" xlink:href="http://www.morphbank.net/?id=852819" xlink:type="simple">852819</ext-link> (21)</td><td rowspan="1" colspan="1">
              <ext-link xmlns:xlink="http://www.w3.org/1999/xlink" ext-link-type="uri" xlink:href="http://www.ncbi.nlm.nih.gov/nuccore/KJ408501" xlink:type="simple">KJ408501</ext-link>
            </td></tr><tr><td rowspan="1" colspan="1">t</td><td rowspan="1" colspan="1">TW25</td><td rowspan="1" colspan="1"><ext-link xmlns:xlink="http://www.w3.org/1999/xlink" ext-link-type="uri" xlink:href="http://www.morphbank.net/?id=852820" xlink:type="simple">852820</ext-link> (18)</td><td rowspan="1" colspan="1">
              <ext-link xmlns:xlink="http://www.w3.org/1999/xlink" ext-link-type="uri" xlink:href="http://www.ncbi.nlm.nih.gov/nuccore/KJ408502" xlink:type="simple">KJ408502</ext-link>
            </td></tr><tr><td rowspan="1" colspan="1">u</td><td rowspan="1" colspan="1">TW26</td><td rowspan="1" colspan="1"><ext-link xmlns:xlink="http://www.w3.org/1999/xlink" ext-link-type="uri" xlink:href="http://www.morphbank.net/?id=852821" xlink:type="simple">852821</ext-link> (12)</td><td rowspan="1" colspan="1">
              <ext-link xmlns:xlink="http://www.w3.org/1999/xlink" ext-link-type="uri" xlink:href="http://www.ncbi.nlm.nih.gov/nuccore/KJ408503" xlink:type="simple">KJ408503</ext-link>
            </td></tr><tr><td rowspan="1" colspan="1">v</td><td rowspan="1" colspan="1">TW27</td><td rowspan="1" colspan="1"><ext-link xmlns:xlink="http://www.w3.org/1999/xlink" ext-link-type="uri" xlink:href="http://www.morphbank.net/?id=852822" xlink:type="simple">852822</ext-link> (13)</td><td rowspan="1" colspan="1">–</td></tr><tr><td rowspan="1" colspan="1">w</td><td rowspan="1" colspan="1">TW28</td><td rowspan="1" colspan="1">–</td><td rowspan="1" colspan="1">
              <ext-link xmlns:xlink="http://www.w3.org/1999/xlink" ext-link-type="uri" xlink:href="http://www.ncbi.nlm.nih.gov/nuccore/KJ408504" xlink:type="simple">KJ408504</ext-link>
            </td></tr><tr><td rowspan="1" colspan="1">x</td><td rowspan="1" colspan="1">TW29</td><td rowspan="1" colspan="1"><ext-link xmlns:xlink="http://www.w3.org/1999/xlink" ext-link-type="uri" xlink:href="http://www.morphbank.net/?id=852823" xlink:type="simple">852823</ext-link> (28)</td><td rowspan="1" colspan="1">
              <ext-link xmlns:xlink="http://www.w3.org/1999/xlink" ext-link-type="uri" xlink:href="http://www.ncbi.nlm.nih.gov/nuccore/KJ408505" xlink:type="simple">KJ408505</ext-link>
            </td></tr><tr><td rowspan="1" colspan="1">y</td><td rowspan="1" colspan="1">TW30</td><td rowspan="1" colspan="1"><ext-link xmlns:xlink="http://www.w3.org/1999/xlink" ext-link-type="uri" xlink:href="http://www.morphbank.net/?id=852824" xlink:type="simple">852824</ext-link> (17)</td><td rowspan="1" colspan="1">
              <ext-link xmlns:xlink="http://www.w3.org/1999/xlink" ext-link-type="uri" xlink:href="http://www.ncbi.nlm.nih.gov/nuccore/KJ408506" xlink:type="simple">KJ408506</ext-link>
            </td></tr><tr><td rowspan="1" colspan="1">z</td><td rowspan="1" colspan="1">TW31</td><td rowspan="1" colspan="1">–</td><td rowspan="1" colspan="1">
              <ext-link xmlns:xlink="http://www.w3.org/1999/xlink" ext-link-type="uri" xlink:href="http://www.ncbi.nlm.nih.gov/nuccore/KJ408507" xlink:type="simple">KJ408507</ext-link>
            </td></tr><tr><td rowspan="1" colspan="1">aa</td><td rowspan="1" colspan="1">TW32</td><td rowspan="1" colspan="1">–</td><td rowspan="1" colspan="1">
              <ext-link xmlns:xlink="http://www.w3.org/1999/xlink" ext-link-type="uri" xlink:href="http://www.ncbi.nlm.nih.gov/nuccore/KJ408508" xlink:type="simple">KJ408508</ext-link>
            </td></tr><tr><td rowspan="1" colspan="1">ab</td><td rowspan="1" colspan="1">TW33</td><td rowspan="1" colspan="1">–</td><td rowspan="1" colspan="1">–</td></tr><tr><td rowspan="1" colspan="1">ac</td><td rowspan="1" colspan="1">TW47</td><td rowspan="1" colspan="1">–</td><td rowspan="1" colspan="1">–</td></tr><tr><td rowspan="1" colspan="1">ad</td><td rowspan="1" colspan="1">TW48</td><td rowspan="1" colspan="1">–</td><td rowspan="1" colspan="1">–</td></tr><tr><td rowspan="1" colspan="1">ae</td><td rowspan="1" colspan="1">TW49</td><td rowspan="1" colspan="1">–</td><td rowspan="1" colspan="1">–</td></tr><tr><td rowspan="1" colspan="1">af</td><td rowspan="1" colspan="1">TW50</td><td rowspan="1" colspan="1">–</td><td rowspan="1" colspan="1">–</td></tr><tr><td rowspan="1" colspan="1">ag</td><td rowspan="1" colspan="1">TW51</td><td rowspan="1" colspan="1">–</td><td rowspan="1" colspan="1">
              <ext-link xmlns:xlink="http://www.w3.org/1999/xlink" ext-link-type="uri" xlink:href="http://www.ncbi.nlm.nih.gov/nuccore/KJ408482" xlink:type="simple">KJ408482</ext-link>
            </td></tr><tr><td rowspan="1" colspan="1">ah</td><td rowspan="1" colspan="1">TW52</td><td rowspan="1" colspan="1">–</td><td rowspan="1" colspan="1">
              <ext-link xmlns:xlink="http://www.w3.org/1999/xlink" ext-link-type="uri" xlink:href="http://www.ncbi.nlm.nih.gov/nuccore/KJ408483" xlink:type="simple">KJ408483</ext-link>
            </td></tr><tr><td rowspan="1" colspan="1">ai</td><td rowspan="1" colspan="1">TW53</td><td rowspan="1" colspan="1">–</td><td rowspan="1" colspan="1">–</td></tr><tr><td rowspan="1" colspan="1">aj</td><td rowspan="1" colspan="1">TW54</td><td rowspan="1" colspan="1">–</td><td rowspan="1" colspan="1">–</td></tr><tr><td rowspan="1" colspan="1">ak</td><td rowspan="1" colspan="1">TW55</td><td rowspan="1" colspan="1">–</td><td rowspan="1" colspan="1">–</td></tr><tr><td rowspan="1" colspan="1">al</td><td rowspan="1" colspan="1">TW57</td><td rowspan="1" colspan="1">–</td><td rowspan="1" colspan="1">–</td></tr></tbody></table></table-wrap></tp:treatment-sec></tp:taxon-treatment>
